# Supplementary material for: Identification and Validation of Prognostic Model for Pancreatic Ductal Adenocarcinoma Based on Necroptosis-Related Genes
Source: Front Genet. 2022 Jun 16;13:919638. doi: 10.3389/fgene.2022.919638 (PMC9243220; doi:10.3389/fgene.2022.919638)
Supplement: Supplementary file 3 [file Table4.XLS]

## Sheet: Sheet1
ID	TCGA-H6-8124-11A-01R-2404-07	TCGA-H6-A45N-11A-12R-A26U-07	TCGA-YB-A89D-11A-11R-A36G-07	TCGA-HV-A5A3-11A-11R-A26U-07	TCGA-HV-AA8V-01A-11R-A41B-07	TCGA-XN-A8T5-01A-12R-A36G-07	TCGA-Q3-A5QY-01A-12R-A32O-07	TCGA-IB-AAUO-01A-12R-A38C-07	TCGA-H8-A6C1-01A-11R-A32O-07	TCGA-F2-7276-01A-11R-2156-07	TCGA-2J-AABT-01A-11R-A41B-07	TCGA-IB-AAUS-01A-12R-A38C-07	TCGA-XD-AAUG-01A-61R-A41B-07	TCGA-2L-AAQL-01A-11R-A38C-07	TCGA-FB-A5VM-01A-11R-A32O-07	TCGA-IB-7893-01A-11R-2204-07	TCGA-IB-8126-01A-11R-2404-07	TCGA-US-A77J-01A-11R-A32O-07	TCGA-HZ-7920-01A-11R-2204-07	TCGA-HZ-A9TJ-01A-11R-A41I-07	TCGA-IB-AAUN-01A-12R-A38C-07	TCGA-YH-A8SY-01A-11R-A37L-07	TCGA-2J-AABV-01A-12R-A41B-07	TCGA-2J-AABO-01A-21R-A41B-07	TCGA-IB-7887-01A-11R-2156-07	TCGA-2L-AAQA-01A-21R-A38C-07	TCGA-H6-A45N-01A-11R-A26U-07	TCGA-M8-A5N4-01A-11R-A26U-07	TCGA-HZ-8637-01A-11R-2404-07	TCGA-2J-AABI-01A-12R-A41B-07	TCGA-HZ-8638-01A-11R-2404-07	TCGA-HZ-A4BH-01A-11R-A26U-07	TCGA-HZ-A4BK-01A-11R-A26U-07	TCGA-2J-AAB8-01A-12R-A41B-07	TCGA-IB-A6UG-01A-32R-A33R-07	TCGA-2L-AAQJ-01A-12R-A39D-07	TCGA-3A-A9IO-01A-11R-A38C-07	TCGA-FB-A545-01A-11R-A26U-07	TCGA-HZ-A77O-01A-11R-A33R-07	TCGA-FB-AAQ3-01A-11R-A41B-07	TCGA-3A-A9IX-01A-11R-A41B-07	TCGA-YB-A89D-01A-12R-A36G-07	TCGA-IB-7646-01A-11R-2156-07	TCGA-2J-AABR-01A-11R-A41B-07	TCGA-3A-A9I5-01A-11R-A38C-07	TCGA-IB-7888-01A-11R-2156-07	TCGA-3A-A9IJ-01A-11R-A39D-07	TCGA-3A-A9I9-01A-11R-A38C-07	TCGA-US-A779-01A-11R-A32O-07
AIFM1	11.3396	10.3898	9.59123	11.1665	7.14383	10.0266	9.12537	7.07674	11.6663	11.0454	12.6694	9.27238	7.58178	10.4353	10.8973	6.11198	6.65014	11.5499	11.4662	9.01416	9.37071	8.07501	6.70978	9.80353	11.092	11.4416	10.6317	7.73656	24.5314	7.46201	16.2898	8.92691	9.90387	10.0574	9.53862	8.88179	12.2101	5.00656	11.3398	8.85256	9.37717	11.6154	11.032	9.77542	16.1109	13.8269	10.2552	9.06319	13.8921
ALOX15	0.0145101	0.353764	0.0356445	0.0213907	0.0407101	0.0717197	0.0848413	0.0303042	0.0134725	0.017827	0.0713543	0.0655157	0.0487649	0.0157129	0.125771	0.146356	0.0204551	0.290444	0.0303555	0.00695917	0.0212804	0	0	0.0911613	0.00904883	0.0260971	0.042536	0	0.270648	0.0376721	0.0897799	0.252899	0.0327837	0.0769122	0.0588939	0.0671528	0.828314	0	0.0728552	0	0.0764455	0.0662031	0.215768	0.0840176	0.0860517	0.0588338	0.0330674	0.00600837	0.0261984
BAX	20.5945	32.2737	32.8154	26.9639	22.9572	23.0366	30.5966	79.4143	30.491	17.8097	17.0147	31.9668	19.7201	44.1829	35.3653	17.5075	8.81465	37.9587	21.8597	45.1163	18.9193	25.4872	9.54459	18.4591	25.6229	24.3943	23.8429	20.0377	26.7306	15.2054	22.6456	18.1828	31.2917	28.2522	20.7449	29.432	27.2554	29.1861	23.3827	26.0474	17.1603	29.3911	16.9454	21.668	48.6785	17.8343	26.7502	21.6305	35.9458
BCL2	4.55583	19.0172	2.63827	2.40971	1.55481	5.8888	10.8976	0.624451	1.51672	4.82734	2.67589	2.53394	3.48306	1.23163	1.31258	1.67078	2.58213	5.91937	3.76498	0.6212	1.27268	0.793777	0.38303	1.5519	0.843896	0.514581	2.5596	0.907448	4.02102	1.34259	1.41629	2.95178	2.11981	1.61674	1.35742	1.24169	0.375791	0.69758	0.733375	0.543862	5.15575	1.76991	1.44554	3.94387	1.03181	5.9147	3.70065	1.12602	0.750433
BID	6.83969	7.38397	8.16443	7.90481	7.21338	11.3788	10.0884	12.0371	10.9597	6.2751	4.94716	8.52279	4.41809	11.0559	18.2767	8.47002	2.38831	7.72897	6.04933	6.6389	8.46149	13.0998	3.01391	9.18981	7.67284	9.28708	7.79163	7.97051	7.44095	7.62176	6.12668	5.35207	7.30417	5.50588	6.38038	11.4981	5.18297	14.9373	5.44323	9.40199	6.2431	7.5676	8.22691	6.63207	17.5965	6.50901	4.92172	8.30796	13.2435
BIRC2	16.5659	18.0052	11.3115	17.1109	11.4578	14.0777	13.5243	19.0651	16.0846	19.248	10.0758	12.6199	12.2641	8.02538	9.32389	17.6112	10.7816	12.2697	15.0969	12.8063	14.3854	10.7791	3.62669	14.6377	16.5395	12.0942	14.9681	18.1857	26.4208	13.8543	21.7929	19.2194	13.7648	15.3858	16.0707	12.1603	8.83542	19.4032	10.6479	15.8388	16.8466	12.3319	20.1793	18.1682	10.1637	13.3841	7.37661	10.2443	9.04683
BIRC3	22.0704	51.6228	8.69899	22.1857	8.19992	15.8325	26.6449	44.2727	25.5167	26.0878	12.8657	14.0473	12.9755	8.2208	3.92646	5.86658	9.02084	16.9644	9.90182	15.3799	16.4283	11.9195	2.04271	10.0943	53.781	10.1006	18.6576	70.9022	86.6181	69.378	47.8316	28.8031	16.2183	11.5268	15.5943	15.6201	0.639464	19.2709	12.5572	15.8639	17.0504	13.1233	87.563	32.1451	34.3747	18.3241	0.874381	7.5629	8.65638
CAMK2A	0.109761	0.195807	0.43404	0.0947171	0.280051	0.507234	0.0758574	0.197925	0.0484705	0.13814	0.329119	0.273618	0.386873	0.0739248	0.268013	0.116746	0.0962353	0.112966	0.259225	0.0500744	0.0824504	0.530504	0.0285615	0.179404	0.112691	0.101113	0.158918	0.511922	0.222434	0.0886183	0.133955	0.297904	0.0435495	0.276709	0.0684548	0.0608217	0.164917	0.564847	0.0604876	0.0603554	0.146682	0.16123	0.146724	0.111608	0.242116	0.15061	1.64358	0.109745	0.0326266
CAMK2B	0.373314	0.351412	0.408957	0.264756	0.235358	0.535272	0.0898526	0.202291	0.157384	0.831149	0.191849	0.144123	2.6313	1.93389	0.731993	0.0933872	0.411766	1.26743	5.51451	0.191626	0.310743	0.0675468	0.0861152	0.760665	0.0377524	0.0522621	2.73294	0.0299125	1.60136	1.37721	0.0439711	1.57726	0.125834	0.0641768	0.213768	0.089144	13.8555	0.229579	0.2381	0.0314959	0.484784	1.72904	0.0437241	0.806215	2.48618	1.18434	34.9591	0.904933	0.814299
CAMK2D	7.03913	9.22885	7.49514	5.88075	6.40443	8.10869	7.94419	2.91688	7.53651	9.12143	7.60189	5.92832	9.11176	5.11404	2.83459	10.2189	5.49666	7.25814	14.8837	7.87275	7.86727	5.99691	1.06672	5.23065	10.1572	6.26657	8.90327	4.93548	10.1767	4.44986	12.3093	7.00011	9.36052	7.6804	2.98139	9.35881	7.30064	5.94829	3.55063	7.38734	7.33928	11.202	7.65811	9.19398	3.56387	11.264	6.57055	3.66106	7.56081
CAMK2G	4.40501	9.55724	3.34056	4.44615	5.34337	7.58167	5.4195	7.98467	6.81821	4.35881	22.7565	4.72166	4.65588	5.3684	4.60013	6.72127	2.91918	4.83182	6.29429	3.69661	8.1164	6.43129	1.18805	5.29902	3.57996	6.75825	6.92462	5.18349	9.25855	8.49469	9.20909	7.97644	6.4291	8.63687	6.74163	6.36295	39.0227	6.15336	3.71267	5.66844	4.84875	5.62059	3.06108	4.63583	3.97833	5.83752	4.77474	5.1463	8.21095
CAPN1	30.7092	23.4977	29.794	44.9949	36.9646	36.8587	28.3156	50.3036	36.938	31.0707	30.0857	30.3589	21.6441	47.595	37.3879	32.0061	12.5882	36.425	19.4207	39.5779	63.1388	41.3719	12.3789	38.2956	41.7867	46.3545	48.328	64.1208	25.0642	81.0091	33.464	56.258	46.9284	33.4671	42.7811	52.542	15.421	68.9436	50.888	17.087	27.8055	40.5091	31.1482	39.6335	29.164	27.6223	18.7598	30.5041	60.7419
CAPN2	36.711	16.7002	31.3616	32.3516	41.9262	43.8823	21.2047	34.957	53.2962	43.333	29.5478	35.4843	38.8462	66.3231	27.3884	57.0246	15.1066	36.1728	34.6336	56.5012	77.1377	44.5279	9.07322	57.7896	46.3435	69.1884	59.8018	88.7811	33.3428	48.743	69.8209	60.9409	55.478	39.6396	49.0584	79.3672	24.8807	79.3669	51.6806	35.7039	33.4885	38.6734	68.0962	40.7655	34.6105	42.6417	28.568	27.2591	44.3462
CASP1	9.58998	27.0978	6.49652	8.8999	4.96792	6.48442	10.1345	11.4425	9.67933	6.81414	7.56067	12.193	4.0474	7.4922	5.55705	4.89351	4.65072	8.9238	7.06936	5.46424	4.60332	4.07151	1.81177	4.22366	12.5608	2.58	6.73453	5.75491	18.9452	16.749	8.99722	8.8163	9.31876	4.81423	3.42076	3.2368	1.26163	1.9248	5.44329	11.4273	7.30419	6.02695	7.93321	8.8784	1.45879	8.8681	0.560068	4.65684	5.89626
CASP8	4.04614	14.1003	2.75569	3.71625	3.68438	5.25816	6.79067	5.28667	5.91698	3.72829	3.4466	3.63607	2.25743	2.96862	2.36435	3.61313	2.52349	3.61172	3.00813	4.48401	5.0906	3.4788	0.859195	5.27447	4.89272	6.00735	4.69281	4.48149	9.31618	6.84734	5.18985	5.85744	6.78541	6.87386	3.69784	3.04983	0.408888	5.4826	3.97753	3.50848	4.29928	3.07091	7.54451	4.94758	2.6422	3.94361	0.270409	3.3631	4.33707
CFLAR	7.29555	15.7326	6.70876	6.63099	7.38917	7.23151	8.2308	9.5303	7.40662	8.05845	7.09524	7.41168	5.13679	5.66824	5.93852	3.46857	5.21159	7.17924	6.03916	8.75366	9.26449	5.03926	1.70304	6.96655	5.43062	7.3768	8.14293	11.5523	15.7743	10.6904	8.34143	8.07833	7.75211	5.99449	6.14888	8.3966	2.1123	8.37177	4.78206	4.05181	7.68722	5.99874	7.13968	8.3873	4.88438	5.81592	1.57084	5.2291	5.19642
CHMP1A	30.9472	34.2666	38.3392	36.3085	40.8153	38.6511	35.8438	52.7547	43.1873	32.5737	28.4179	35.9031	33.1681	44.8669	61.2359	28.5611	13.457	40.8226	26.5918	51.6462	46.9074	36.2416	17.3807	48.4837	46.9715	46.5994	39.8653	62.5355	27.6262	58.0619	34.6227	38.498	59.2278	35.3241	32.7646	52.8652	41.4611	55.6611	50.7131	28.8999	26.433	43.7715	32.0989	35.7673	56.4976	29.2321	37.958	34.9184	63.8892
CHMP1B	23.5048	22.0155	36.922	22.6977	17.7289	24.035	22.1354	29.5483	23.1105	19.6068	21.5531	35.5826	14.4309	19.9218	17.0184	31.743	18.2451	28.2957	29.2474	18.143	31.009	12.7691	4.87242	23.5168	22.1939	43.4982	30.7696	18.2123	21.7519	18.3442	27.6103	23.6131	17.4227	38.7627	26.684	34.9612	12.0287	27.7006	20.8832	27.7861	29.7086	34.6666	51.0813	28.2999	18.903	21.9025	17.2712	18.1152	26.6166
CHMP2A	44.358	29.6548	62.4337	55.9299	49.357	53.2709	52.1315	84.6661	86.756	39.94	43.6444	49.4807	41.6224	109.071	70.0101	38.1771	23.008	59.4159	45.4283	98.7284	72.3365	75.3077	41.6062	57.2818	72.3469	61.1036	57.8762	59.5638	43.1944	48.8263	53.2808	33.8102	71.1298	57.1619	48.5791	77.6081	35.6246	58.4999	76.9489	113.433	40.8481	71.9571	44.996	46.0898	111.846	48.3861	110.605	72.674	97.4732
CHMP2B	20.3867	11.1604	19.9814	18.9575	15.6092	20.2965	13.2463	19.6547	11.8047	20.2652	19.3415	15.5287	15.4541	17.0569	19.2008	27.4044	13.6467	14.4702	21.8903	23.8492	29.5725	15.2807	4.93626	18.9158	26.5875	30.8376	20.8378	19.5418	26.4976	13.4336	31.2635	27.624	22.815	31.2019	19.7118	21.1487	4.56505	24.1886	15.6097	30.0144	16.4767	26.3664	38.3824	19.8521	8.50342	22.3015	12.1912	12.2215	20.1127
CHMP4A	1.50791	4.07559	1.35765	2.30341	1.81313	1.49513	2.45815	2.7018	1.86255	1.20713	1.39804	1.68881	1.38731	2.10578	2.00489	0.516158	0.829604	2.21474	1.4376	0.903187	0.900604	1.05061	0.915133	1.44318	1.00844	1.56832	1.92016	2.33638	2.58583	1.26216	1.58039	1.8387	2.40488	1.68174	1.52869	1.2918	1.59722	2.63931	1.21619	2.31925	1.16468	1.31683	0.974023	1.51709	2.36715	0.778091	1.79128	1.80538	2.26367
CHMP4B	115.689	77.985	149.628	141.853	117.289	130.538	120.875	180.88	112.826	96.9696	131.578	123.135	99.3856	260.253	199.965	78.5519	52.2852	145.585	84.8917	192.319	142.823	155.611	63.892	177.549	127.513	161.457	145.518	143.868	108.058	173.179	117.892	130.215	148.451	123.376	113.866	238.789	125.763	156.546	143.486	149.668	104.552	182.078	108.775	115.649	140.439	79.5575	186.007	132.096	245.717
CHMP4C	10.0761	2.24334	3.94476	12.747	9.71801	10.6992	3.92876	13.8425	13.6156	9.16264	5.95872	3.52027	5.12991	12.8701	11.575	14.8805	7.79875	5.36994	6.02798	16.7829	27.8988	6.03686	4.92185	16.7592	16.5649	20.6519	11.1737	13.4976	7.48063	17.9022	20.1448	15.9696	12.9657	8.18446	15.3311	32.2514	7.09858	22.2301	15.4169	20.8561	14.4009	6.92008	14.0912	11.3264	9.91575	15.5086	4.05366	13.92	33.8724
CHMP5	26.2324	24.329	24.0722	24.5455	26.1748	27.5346	19.0178	33.614	19.4668	28.0628	23.2727	30.0295	20.8247	25.9601	45.6427	43.5293	16.7955	23.6463	28.6829	23.3322	42.5741	21.5742	5.31265	23.3997	22.4444	47.4875	27.7165	38.1401	39.4644	19.1348	39.1117	29.1944	35.2997	27.8606	23.8892	24.6413	28.0422	27.3453	17.9255	45.2902	22.1097	31.0972	67.6261	26.0029	29.5576	32.0621	35.9726	23.1139	57.9013
CHMP6	11.87	12.0345	11.4861	14.015	13.1885	11.4882	15.4186	13.1599	9.3973	8.10112	10.1427	13.0375	8.99992	20.2154	14.0282	5.72137	5.3997	18.1293	6.80225	8.27662	7.13669	9.49228	6.95458	8.57911	8.12958	6.17397	13.6555	14.3806	6.96625	12.7827	10.9474	7.75389	13.4041	7.74632	9.20026	17.1112	12.8911	11.3362	10.626	6.43044	7.60102	11.1827	7.31205	12.3553	9.98067	6.26435	18.9197	7.14582	13.0632
CHMP7	9.59882	30.3256	11.381	10.5547	8.64263	18.5113	34.2877	6.93852	10.855	13.5304	13.5284	10.9786	10.017	12.4097	14.3027	11.7803	6.47307	27.1929	14.0796	8.71825	6.90259	10.9284	3.43445	13.5407	8.00871	11.9505	11.2955	11.143	14.7076	17.6843	11.1238	13.5129	10.0384	8.73069	8.44913	14.336	12.9619	16.2601	10.9448	7.22024	12.1266	11.5892	11.3769	13.2953	8.40685	12.9059	14.9172	6.63465	13.0836
CYBB	38.1471	92.5819	24.4286	24.2328	10.1781	12.8608	33.7274	6.10118	10.8353	20.0036	21.0997	34.3418	6.01733	10.2668	9.2778	19.9368	10.1342	25.0474	13.4932	4.48822	6.20169	4.15672	1.66797	4.91892	4.03918	5.10553	18.8806	15.2183	87.0637	8.3681	7.12588	13.6843	14.9921	9.75692	5.92405	7.47505	1.51803	0.993297	7.10692	5.30643	20.6623	22.6425	29.4729	16.3398	2.82567	31.4691	1.39461	8.07834	2.76732
CYLD	5.86044	14.7188	4.2243	4.9914	3.82517	7.05267	9.63798	3.39393	3.57213	6.75272	4.42713	5.01297	4.03649	2.33494	4.46995	4.2859	4.38608	5.47866	8.14078	3.83479	5.65909	4.08762	0.832958	3.91797	4.09579	2.91864	4.37038	3.88108	8.08286	5.10187	5.60464	5.39315	4.969	3.48297	2.93423	3.05439	4.63508	3.16014	3.111	3.32608	6.24336	4.63793	4.70761	5.07569	2.54012	6.53383	6.64213	2.98877	2.56957
DNM1L	8.65034	9.09132	6.93979	8.2093	6.70947	9.34621	6.98311	7.15658	9.74269	10.9333	10.7254	8.216	8.21012	6.02663	10.8589	7.66445	4.90998	6.7591	14.5912	8.42226	9.7553	13.0869	2.1227	12.7415	10.5515	9.98628	8.75873	10.9091	12.1167	18.2748	9.74569	7.44172	7.50306	11.9663	7.22943	10.1364	15.4824	8.83461	9.30025	7.82632	7.18507	7.27252	12.7403	8.97419	7.19361	10.0555	12.0816	5.269	7.71227
EIF2AK2	7.42287	9.89765	5.14726	5.24113	6.91496	6.59167	4.6505	10.754	6.65539	7.72577	6.09126	7.68316	5.59854	3.58883	5.60786	11.9329	5.30652	3.77466	8.40549	7.41535	8.51056	5.92885	1.21115	7.36207	4.0089	7.07175	7.18037	6.69094	9.22845	6.40703	7.07806	13.3287	8.05963	10.0961	4.29549	5.42467	4.94621	5.52361	4.99896	7.80932	6.76465	7.40007	9.90215	7.24232	3.8977	6.47204	4.1767	3.26958	4.96777
FADD	4.83818	5.13942	6.22817	5.37896	6.69927	6.58626	5.30949	8.46089	5.55508	5.45522	5.48258	6.80576	4.2378	8.87573	8.42993	4.67202	2.1369	6.85075	4.14539	4.28487	7.20058	5.84343	2.26263	7.37904	8.0059	7.33453	4.34535	7.70214	4.60999	10.7008	6.11323	5.83913	6.65574	5.87803	9.82229	6.27599	2.56727	5.84574	8.34073	4.42017	5.38062	4.7862	5.00402	5.9809	5.76771	4.90885	4.7079	5.177	9.24007
FAF1	5.57533	4.99713	4.27496	5.48476	4.73075	5.43598	5.27634	5.97469	5.26682	5.43896	7.07513	4.67554	5.33152	5.05448	9.78245	5.7446	3.80445	6.55183	6.2626	8.5651	4.48361	3.92098	3.01985	5.01309	5.90733	3.58165	5.29178	4.34093	6.17557	6.30557	5.41183	5.04957	4.57032	4.69602	5.49213	4.69322	5.94159	6.01245	5.4974	6.21387	4.65833	5.17317	4.41672	6.41359	3.97937	5.28546	7.2296	4.09321	7.86599
FAS	6.79904	7.58774	4.79787	4.99509	4.91698	10.2605	7.31276	10.7687	5.75122	7.15759	3.6735	8.68027	5.1161	3.10363	4.54476	5.99144	5.43741	8.948	8.72558	5.83233	3.7843	4.75799	0.782466	5.03913	5.82553	9.72653	4.937	7.23962	8.42906	10.992	7.77862	6.84113	5.43454	7.72602	6.68068	12.447	2.21108	3.6107	2.26391	5.07106	6.86301	5.83553	11.9719	7.19643	3.32262	8.865	1.85568	2.17391	2.39391
FASLG	0.933084	2.93095	0.257063	0.488511	0.220197	1.0201	0.376532	0.764925	0.145743	0.425875	0.214416	0.300676	0.102575	0.368288	0.294789	0.0465661	0.968094	0.240601	0.312742	0.100377	0.115104	0.116762	0.0265819	0.182623	0.864681	0.0941046	0.364282	0.15512	2.43245	0.246216	1.44276	0.23383	0.567436	0.254229	0.254841	0.154094	0.0966964	0.0721546	0.076624	0.241973	1.10263	0.0835534	0.100034	0.590776	0.0517161	0.769046	0.0119239	0.422482	0.082661
FTH1	235.68	168.302	410.344	274.361	218.515	172.243	214.428	239.23	147.048	183.312	217.524	500.322	218.043	291.648	346.296	197.142	117.615	296.127	166.87	266.822	177.956	248.745	102.549	155.479	207.042	154.625	282.934	216.44	272.239	606.191	106.803	212.657	183.94	145.521	182.867	194.336	86.3551	196.591	174.332	161.78	179.932	235.413	233.657	240.631	249.619	162.066	219.057	147.379	209.341
FTL	4707.9	3346.2	9110.75	3446.38	3682.55	2191.06	5081.5	2242	2565.06	2455.3	3639.72	14071.1	2488.08	6060.94	4502.96	3120.18	1353.37	4608.34	3018.58	8760.11	1487.55	3441.09	1393.82	2105.12	4013.97	1974.48	3153.52	3694.39	4888.46	1270.37	1601.53	2496.5	3232.67	2899.08	1636.45	2924.36	1479.82	1833.22	2496.35	4891.07	2299.05	3087.34	3250.38	2692.21	4911.86	3561.72	2272.05	3668.17	4106.11
GLUD1	36.8115	31.6538	38.4276	34.2101	30.5924	40.1532	31.9058	37.6566	35.552	41.9255	38.6833	32.275	36.3376	49.5805	52.0221	39.0617	24.9212	35.1494	47.1242	33.7193	51.8399	32.7067	15.2742	34.7438	23.0295	49.4132	35.8998	37.1112	27.4774	36.1222	42.2222	38.7527	43.3888	55.3526	41.599	48.6715	38.3502	34.6957	27.1855	73.9094	36.5152	44.8533	41.7851	40.0102	32.2276	37.9739	28.2508	26.2354	42.6637
GLUD2	0.785893	0.448535	0.44614	0.613353	0.357342	0.50052	0.276244	0.297922	0.662246	0.608536	0.541271	0.260238	0.344021	0.439823	0.214663	0.346777	0.600491	0.246522	0.556588	0.59864	0.48428	0.450972	0.140917	0.456404	0.234754	0.997742	0.725995	0.372007	1.32702	0.237903	0.762175	0.363023	0.438684	0.560094	0.418158	0.633508	1.08218	0.368848	0.895304	0.194704	0.619324	0.515253	0.757581	0.722733	1.03789	0.953955	0.144483	0.246119	0.608123
GLUL	86.1378	51.7342	99.9518	57.0826	67.248	28.4444	61.6039	31.4355	39.8716	65.3795	109.048	184.288	112.67	34.4153	84.7266	59.583	55.1262	62.4324	55.6398	34.1828	84.5892	43.7914	16.4446	43.9771	66.8223	44.8599	62.6093	92.9423	112.691	111.626	35.3503	55.8976	82.7059	45.8427	75.3867	64.643	15.6425	36.9001	33.4139	46.1959	62.0914	36.1512	164.548	86.6886	34.7989	64.7962	6.43316	42.0689	30.3592
HMGB1	27.3109	38.4839	22.8539	27.2066	18.5766	25.7	30.2409	28.5518	25.163	25.5898	23.7694	23.7078	21.397	33.5028	28.9925	25.8791	13.5823	26.9423	26.7094	22.0327	32.666	24.8076	8.00921	25.0592	23.9243	23.4814	25.7319	19.1598	30.018	21.9075	28.4863	27.3869	23.0185	34.0525	22.0125	21.6821	20.9309	27.0851	25.09	45.711	20.9219	26.6586	25.1314	25.1816	25.8355	22.7194	22.1917	14.5654	25.1614
HSP90AA1	156.208	86.9276	140.366	132.451	109.493	112.432	99.1945	174.853	152.861	237.344	129.19	102.97	144.334	141.325	119.566	275.701	94.9671	137.229	176.139	304.834	107.393	100.356	46.3758	260.118	224.748	260.627	145.51	164.063	152.515	135.46	229.56	222.427	202.88	221.392	119.215	230.861	369.296	172.277	141.437	154.608	196.23	199.629	469.527	171.772	211.178	128.584	260.187	98.6887	187.484
HSP90AB1	285.062	264.434	253.01	309.222	204.989	344.464	271.475	270.51	325.171	400.524	267.84	242.099	313.878	396.745	467.826	314.622	185.107	322.623	416.357	493.106	455.123	284.331	141.87	310.093	436.611	385.376	270.32	308.944	288.058	419.311	261.606	361.799	377.538	374.161	383.607	426.737	955.065	284.993	530.272	196.152	359.087	328.172	529.906	313.991	423.751	330.958	779.055	221.065	240.859
IFNA1	0	0	0.0350777	0	0	0	0	0.715737	0.0198875	0	0	0	0	0	0	0.0127084	0	0.023175	0.0128026	0.0410911	0.0418841	0.0191193	0	0.0299039	0	0.123274	0	0.127002	0	0	0.0345727	0.038289	0	0.113534	0.0695489	0.0180232	0.017593	0.0590754	0.161318	0.0495278	0.015046	0.0195451	0	0.0744135	0	0.0217119	0	0.0177385	0
IFNA10	0	0	0	0	0	0	0	0	0	0	0	0	0	0	0	0	0	0	0	0	0	0	0	0	0.0159928	0	0	0	0	0	0	0	0	0	0	0	0	0	0	0	0	0	0	0	0	0	0	0	0
IFNA13	0.0106979	0.0186301	0	0	0	0	0	0	0	0	0	0	0	0	0	0	0	0	0	0	0	0	0	0	0	0	0	0.0158581	0	0	0	0	0	0	0.0130263	0	0	0.0221293	0	0	0	0	0	0	0	0	0	0.0132895	0
IFNA14	0	0	0	0	0	0	0	0.0625186	0	0	0	0	0	0	0	0	0	0	0	0	0.0243901	0	0	0	0	0	0	0	0	0	0	0	0	0	0.02025	0	0	0	0	0	0	0	0	0	0	0	0	0	0
IFNA17	0	0	0	0	0	0	0	0	0	0	0	0	0	0	0	0	0	0	0	0	0	0	0	0	0	0	0	0	0	0	0	0	0	0	0	0	0	0	0	0	0	0	0	0	0	0	0	0	0
IFNA2	0.0290117	0	0	0.0213844	0	0	0	0	0	0	0	0	0	0	0	0	0	0	0	0	0	0	0	0	0	0	0	0	0	0	0	0	0	0	0	0	0	0.0300061	0	0	0.0152846	0	0	0	0	0	0	0.0180198	0
IFNA21	0	0.111999	0.0197484	0	0	0	0	0.0604427	0	0.0296304	0	0	0	0	0	0	0	0	0.0144155	0	0	0	0	0	0	0	0	0	0.0136317	0	0.012976	0	0	0	0.0195776	0	0	0	0	0	0.0169414	0	0	0.0279293	0.0238379	0	0.0219847	0	0
IFNA4	0	0	0	0	0	0	0	0	0	0	0	0	0	0	0	0	0	0	0	0	0	0	0	0	0	0	0	0	0	0	0	0	0	0	0	0	0	0	0	0	0	0	0	0	0	0	0	0	0
IFNA5	0.016681	0.0290494	0	0	0	0	0.022508	0.0418057	0.0232323	0	0	0	0.0280303	0	0	0	0	0.0270728	0.0299117	0	0.0244642	0.0223349	0	0	0	0	0	0	0	0	0.0403873	0	0	0	0	0	0	0	0.0209388	0.0289288	0	0	0	0	0.049463	0	0.0228088	0.0621656	0
IFNA6	0	0.0557093	0	0.0314395	0.0128217	0	0	0	0	0	0	0	0	0	0	0	0	0	0	0	0.0312775	0	0	0	0	0	0	0	0	0	0	0	0	0	0	0	0	0	0	0	0	0	0	0	0	0	0	0	0
IFNA7	0	0	0	0	0	0	0	0	0	0	0	0	0	0	0	0	0	0	0	0	0	0	0	0	0	0	0	0	0	0	0	0	0	0	0	0	0	0	0	0	0	0	0	0	0	0	0	0	0
IFNAR1	15.9833	12.8957	12.4588	15.9395	11.3703	12.8118	11.7829	6.97418	11.7799	16.3168	9.94107	13.0056	11.8242	7.79255	11.408	13.9901	11.4897	12.12	15.2183	10.7486	12.2245	10.5482	4.8984	11.1137	12.5291	10.8305	13.7646	11.1938	16.296	11.4198	14.1626	11.0981	14.3528	12.9291	8.9913	11.5133	9.12669	10.8154	11.5977	12.5748	15.4731	12.1029	9.46839	16.0768	10.6767	19.7696	9.87884	9.99741	14.231
IFNAR2	7.04382	7.63709	5.17173	7.45918	3.81433	6.16713	6.1581	4.7397	5.97857	7.21385	4.34589	6.31424	3.81351	3.80227	3.79503	4.43967	3.18794	5.68701	6.78885	4.133	4.56339	4.40031	1.37595	5.46258	5.14705	7.65126	6.0644	9.10317	7.52399	4.16892	7.3723	5.27202	6.17235	4.45427	5.07922	7.55745	3.70612	3.75705	4.25067	5.50139	6.41433	4.25899	2.71522	6.7315	3.74033	6.15807	1.95653	4.36621	4.33913
IFNB1	0.0191666	0.033378	0	0	0	0.0315786	0.0258619	0.144106	0	0.017661	0	0	0	0	0.0747598	0	0	0	0	0.0551549	0	0.0256631	0	0	0	0	0	0	0.0650005	0.0373213	0	0.0256968	0	0	0	0	0	0	0.0240589	0.0664791	0	0.0262346	0	0.0332941	0	0	0	0	0
IFNG	0.175726	0.87098	0.0996173	0.119563	0.0162535	0.222709	0.255349	0.287955	0.0188262	0.0871885	0.0221575	0.0832271	0.090857	0.131741	0.0878744	0.0360907	0.314417	0.0658149	0.0848358	0.0388983	0.198245	0.036198	0	0.0566161	0.139091	0.0583479	0.0594386	0.120225	3.05995	0.118444	0.927283	0.362456	0.16492	0.107475	0	0.119429	0.0333083	0	0.050903	0.117212	0.0284861	0.0185021	0.36181	0.117404	0	0.226085	0	0.0671674	0
IFNGR1	68.4437	96.9999	48.8608	55.9532	34.9427	31.3779	60.4248	39.561	45.2719	58.5943	41.4632	73.8101	37.4152	35.0858	31.2642	40.3907	28.2944	60.8	57.2257	31.3458	24.7191	33.8	9.33071	32.0251	66.9418	25.4583	45.3919	52.7791	87.57	33.4867	48.9841	56.5362	43.2927	32.8407	21.3575	54.3726	29.2713	26.3872	24.7903	55.2064	39.1427	37.0158	55.9028	59.2571	22.6251	63.6799	17.8015	33.8488	21.948
IFNGR2	52.4349	35.1326	52.8991	55.6927	37.052	36.6842	39.7325	32.5846	47.6578	44.3284	29.4586	41.8154	45.6955	46.4395	58.2017	47.2751	20.4183	45.3081	40.2947	44.4329	47.2319	60.2279	18.6759	44.1125	32.0354	80.2213	50.4328	62.9516	53.4445	134.772	38.8792	43.6326	39.2696	60.9266	22.0184	75.8778	9.93679	29.098	31.2163	77.4397	41.2836	48.1164	37.773	49.2763	75.201	57.806	19.3408	36.3723	49.8546
IL1A	0.372071	0.63445	2.77057	0.525649	0.326217	0.293737	1.31786	0.23312	0.960826	0.478551	0.254122	0.372265	0.065127	0.163684	2.4087	6.05704	0.524513	0.226448	0.243244	0.11153	0.579782	5.15826	0.0945136	3.73363	0.224781	2.01593	3.05059	0.919231	0.216875	28.7912	0.850796	3.35676	0.441339	2.4447	0.0660699	0.498972	0	1.13844	0.661643	0.779689	0.269531	7.32087	1.27451	1.8447	13.768	0.636452	0.0529951	0.462203	0.808241
IL1B	1.65918	1.60214	7.34169	2.74384	0.888807	3.11038	2.38944	0.706363	2.77	5.10593	0.679925	1.07395	0.902539	0.501007	2.3439	0.870839	3.36788	2.10591	0.91067	0.183636	0.226176	1.40983	0.421465	0.256144	1.10434	1.92246	2.27992	1.27704	2.69168	9.13308	12.5922	0.577507	0.598349	1.00067	0.427369	0.966546	0.13759	0.275008	0.954562	0.996026	4.03442	6.75484	0.603251	0.849859	0.394219	4.24507	1.1198	1.28819	0.496881
IL33	5.90138	6.90131	9.29369	5.096	1.39971	18.4453	12.5452	2.13097	3.60907	12.0508	19.04	10.9566	9.53382	3.25557	2.53347	1.31979	14.02	8.67421	21.2414	2.35944	2.16744	0.697999	1.01052	3.83691	2.51398	1.40912	8.01188	2.07069	8.92114	1.04465	22.0858	10.3888	4.58321	3.68878	3.26627	4.83585	2.2885	0.848022	0.984729	2.70343	14.1856	3.4361	3.24483	10.4886	2.62635	35.7307	0.366785	2.47718	3.23491
IRF9	2.30429	13.361	1.67365	2.85318	3.45947	1.93042	3.5308	5.94898	4.18233	1.10762	1.821	3.0299	0.984424	1.17716	0.85196	0.316692	1.4269	1.8382	1.19056	2.24777	1.27286	2.30672	0.257944	1.39044	0.91335	2.23843	3.10079	4.74732	5.17294	0.954841	4.1046	3.84571	4.81209	2.74874	1.94979	1.59388	0.791287	2.68398	1.01317	3.05546	1.44033	1.59186	0.973473	2.28405	1.22243	0.41569	0.652703	2.12395	1.41032
JAK1	48.5558	74.9178	34.0261	41.7687	30.3328	38.7158	44.902	28.3747	38.9673	52.4866	34.9043	34.9189	42.0617	20.7656	20.6438	41.5344	31.64	40.9167	64.0581	36.6979	25.9313	24.0965	6.74108	35.227	46.4788	23.8224	33.7398	38.2755	49.2305	23.7994	40.7562	45.2374	37.8263	30.3931	23.294	38.7817	18.159	31.6363	23.1759	14.1837	38.5161	37.451	39.618	45.5004	16.1716	63.9853	14.1945	22.4113	28.7288
JAK2	5.10633	11.3074	3.01904	3.54392	2.70266	4.08716	5.22985	4.57916	5.56042	5.68185	3.31642	4.09402	5.08053	1.50934	1.23767	8.01934	3.14857	3.61566	5.42408	2.80065	3.88823	2.96768	0.346474	2.64813	2.58103	4.40954	4.81683	4.42283	12.7783	1.21176	6.45337	4.23642	5.71268	3.60737	1.94454	2.76885	6.3543	2.60394	1.38396	2.19295	3.91334	3.2088	5.01988	4.28451	1.74417	9.51404	1.66297	2.23092	1.99322
JAK3	4.00668	33.242	5.57427	7.66648	4.46029	11.3154	20.9306	3.0494	4.29459	4.61158	3.32742	6.69555	3.06587	2.35913	6.19596	1.40011	3.58723	14.3586	7.7198	1.35952	1.92447	3.43951	0.946572	2.59619	4.17975	1.78374	5.21746	4.99002	13.3913	7.90064	3.03467	6.59	3.8034	3.18311	3.74585	3.05016	0.750295	4.44895	1.96868	1.68894	5.74193	4.16112	1.43843	7.6316	3.7405	6.33101	0.555125	2.22146	2.81099
MAPK10	1.35188	0.879196	1.21754	0.853055	1.19192	1.76032	0.844166	0.489716	0.635395	1.68616	2.05103	1.02651	2.49433	0.912698	1.31499	0.676215	1.03032	1.55164	4.20466	0.451289	0.82652	0.323392	0.173833	1.14509	0.524039	0.19548	1.84383	0.268521	1.4576	0.734848	1.30086	1.52015	0.698042	0.435637	0.498328	0.359895	7.365	0.766768	0.23791	0.500313	1.41209	1.28565	0.951336	1.44222	0.897719	2.13205	8.14627	0.466723	0.424729
MAPK8	3.62488	3.12057	2.66929	3.42051	2.67273	3.44815	2.75933	1.98405	2.80764	3.67729	2.50567	2.87194	2.9364	2.01638	2.7811	3.07543	2.53634	2.66126	4.2066	1.91402	3.90943	2.93271	0.794836	2.87178	3.13972	2.75665	3.31944	3.02377	3.29944	3.61076	4.61727	3.10163	3.55799	3.40324	3.77673	2.84659	3.77298	3.37068	1.59469	2.72213	2.95109	2.59782	3.23634	3.21371	2.39055	3.26539	4.02365	2.14104	2.19267
MAPK9	5.20491	5.44299	3.44604	5.13342	4.21136	4.81937	4.09577	3.88201	4.2711	5.04507	4.98769	3.88729	4.15839	3.19846	2.55536	4.89409	4.70997	4.01335	6.00678	3.33842	5.95364	3.343	2.21371	3.71937	5.93687	4.4581	5.00023	4.13982	5.02706	4.7274	6.13551	6.99058	4.65325	5.12606	3.68041	4.26986	5.88496	3.38858	5.00106	4.00791	4.32587	4.5977	4.09623	4.57019	3.72624	4.96482	8.30102	4.22753	2.9353
MLKL	3.01978	10.9358	5.22966	3.95282	5.04309	3.89829	5.68654	5.48399	7.03781	3.83801	2.9918	6.62863	2.97948	3.23251	2.60996	3.86914	1.92055	3.77434	3.57625	6.41335	4.42878	3.98909	1.46363	4.01006	2.9168	7.54439	4.299	8.06516	5.66986	4.14536	6.13014	5.39818	7.44625	9.4905	2.93386	5.07106	0.951516	6.00126	4.29162	3.13518	3.23371	4.95291	5.40478	3.37648	3.74813	3.53165	0.49043	3.25903	4.61799
NLRP3	2.91765	1.60928	3.16704	1.53577	0.782381	1.09485	6.7809	0.455385	0.670025	2.07295	2.62673	4.36424	2.76252	0.550947	1.20598	1.01649	1.24782	3.88707	2.11011	0.239032	0.786769	0.653413	0.147701	0.427638	0.514773	0.500477	2.96768	1.67766	2.20666	0.714369	0.701102	0.960528	1.19642	0.467811	0.438288	0.336371	0.13219	0.150346	0.586502	0.492185	2.0167	1.4591	3.07474	2.92188	0.241175	2.05764	0.354935	0.666415	0.239024
PARP1	17.7273	48.6487	10.9616	18.7189	10.4189	15.2638	24.3845	13.3646	19.0281	19.7671	20.11	13.1136	11.8243	15.1716	15.1178	20.5904	12.0994	26.9147	21.822	18.3756	15.5877	14.7415	6.822	13	17.1584	18.4807	17.5664	11.7687	31.2648	23.6205	17.5967	22.0366	15.3205	17.6329	16.2192	16.2385	17.9617	9.6532	20.0468	8.30416	16.3583	15.2395	17.8061	18.3629	21.0459	26.7309	27.8727	10.1849	14.8809
PARP2	3.56133	6.07594	3.09062	4.55086	3.32523	3.15234	2.57082	6.16516	4.10909	3.77788	3.68974	3.57866	3.68114	3.29722	3.90392	3.96728	2.48189	3.62715	3.90659	2.72401	3.46041	3.68127	1.45193	4.42775	4.22252	4.21618	3.85312	4.06958	8.87082	3.10728	5.52778	4.97949	4.1249	3.86705	4.48327	2.8056	5.16033	7.81581	3.91031	3.77125	3.50264	3.71924	3.79636	3.48418	4.18951	3.07422	8.00792	3.34051	4.17484
PARP3	6.95002	14.894	9.33072	7.7174	8.23512	6.97605	8.09556	12.218	8.1603	6.68385	13.1621	8.15674	7.04877	5.4528	4.99332	9.30814	3.53734	8.81569	6.47325	10.3316	19.4374	6.15863	1.61976	7.59532	9.97811	15.6674	12.6965	23.6554	13.5727	13.8287	12.6702	11.9339	12.9052	7.36189	7.68213	6.9482	1.50334	11.1779	9.63453	14.4714	8.06968	11.6834	7.53969	8.42946	3.75154	9.02858	5.99713	12.8457	20.8862
PARP4	19.5241	17.0427	13.8397	15.4769	15.7918	15.187	11.3854	15.9314	23.7034	20.0015	21.4438	16.6928	13.2596	18.0474	8.66107	20.3862	8.98421	11.9716	17.6118	26.2333	29.0946	17.4943	2.1709	20.2792	28.5807	28.0209	25.8031	28.7408	22.6877	19.1774	34.5408	20.999	29.0296	30.3506	12.2692	17.6397	6.02204	21.1064	19.8372	10.1578	17.7503	23.3473	17.3195	20.0197	7.84894	22.5757	3.25096	12.5305	22.3535
PGAM5	5.94492	10.1425	7.0512	9.30439	6.26162	7.31001	8.2352	12.9832	13.1072	9.9923	8.34491	6.4947	7.90356	9.81223	12.2793	7.54145	3.77921	8.51929	10.6826	12.0963	5.83492	6.77737	5.14947	10.2949	7.15497	11.5944	9.23272	7.46618	9.61084	7.55236	8.71483	10.1934	12.3964	7.78405	10.6223	10.9109	12.37	10.8065	9.12531	7.84623	8.85838	8.47934	10.4341	8.54659	6.38663	8.86191	7.90096	8.47702	13.3476
PLA2G4A	4.60996	1.97461	3.10193	2.82813	3.76654	3.61365	2.72766	1.48544	7.88004	5.12905	5.59469	3.31438	3.37765	3.28362	0.982824	11.3502	4.41388	3.50392	4.58503	9.45913	2.21725	2.15462	0.855356	8.05915	21.583	12.2916	4.14232	4.30387	3.35498	2.41976	12.7606	8.98299	4.19988	10.3965	2.85197	8.55805	1.21356	4.00392	3.40729	4.74721	6.13064	5.51043	4.54005	5.84924	7.47159	8.75094	0.477653	3.7348	4.1798
PLA2G4C	2.44485	4.37035	1.92652	4.71258	1.39203	3.15437	2.31795	1.89995	1.18587	1.5508	3.93818	1.31216	1.11701	1.87645	1.07468	0.622628	0.784419	2.25468	2.30361	1.02093	0.514837	0.53003	0.337715	1.19397	2.96704	0.397627	2.06361	1.11085	5.23695	0.959879	1.07497	1.89927	1.23527	0.870981	1.57639	1.15641	0.920222	0.798251	0.703158	0.984429	1.73664	1.76522	1.12969	1.17201	2.606	2.93379	2.64851	0.801027	0.64056
PLA2G4D	0.0288395	0.00558033	0.023615	0.075582	0.0770601	0.10559	0.0345899	0.0361386	0.151738	0.00885799	0.0157578	0.0118377	0.0592303	0.0624603	0.0291638	0.0598889	0.0440433	0	0.0229839	0.0368844	0.136286	0.025743	0.00488388	0.288557	0.0869272	0.200561	0.0774969	0.0285001	0.0298847	0.346297	0.095686	0.176142	0.16507	0.0764332	0.019509	0.0768459	0	0.139198	0.0724015	0.0611289	0.0506462	0.0570187	0.0122528	0.0333977	0.0665123	0.0974456	0	0.0517482	0.138855
PLA2G4E	0.0480663	0.0344671	0.0104185	0.0208409	0.0373972	0.0186337	0.0152604	0.092119	0.0945092	0.0416851	0.00463469	0.0348173	0.00475115	0.0183709	0.0330853	0	0.0029894	0.0183554	0.0633756	0.04475	0.00414669	0.0227147	0	0.0236849	0.148113	0.176968	0.0186492	0.00838248	0.0719158	0.0275279	0.111812	0.125095	0.0153317	0.00749353	0.0172141	0.00713747	0.062704	0.0175461	0.08163	0.0686482	0.0238338	0.0154804	0.0144152	0.0245574	0.117376	0.223554	0.0038661	0.0175618	0.0689176
PLA2G4F	0.105211	0.0187919	0.152421	0.111354	0.658485	0.320018	0.109202	0.409039	1.42774	0.151633	0.265323	0.14949	0.249324	0.490785	0.252539	0.146456	0.108385	0.170754	0.0580492	0.267826	0.387732	1.16309	0.427611	0.389819	0.565271	1.02765	1.87426	0.223941	0.91031	0.0761683	0.731538	0.0940379	1.02764	1.02956	0.197091	0.725266	0.00332373	0.212054	0.602762	0.70645	0.34679	0.727429	0.0275078	0.187446	1.2599	0.430698	0.132794	0.844507	1.00825
PPIA	52.1823	63.7415	59.2206	63.8654	56.2545	61.3395	73.7889	90.7267	68.9409	47.5491	53.184	58.0457	48.3343	111.481	125.066	63.5969	23.3537	79.8611	56.4578	72.4728	81.5915	81.354	36.083	79.6088	57.9244	76.8645	51.3324	56.1626	68.8966	86.7444	55.6801	49.4365	51.9555	92.6551	79.3441	85.1626	36.3725	66.4311	88.7097	134.266	54.5492	62.3439	90.1189	55.9215	101.038	63.3639	55.8694	49.4192	91.5688
PPID	9.83648	10.879	7.49572	10.9119	8.66354	8.96271	8.83657	7.86104	8.62742	12.855	11.6169	7.41796	9.14112	7.79172	4.99962	10.9502	7.31258	8.25375	10.7784	10.6879	9.52759	8.40839	3.10041	9.75698	13.3386	12.5055	9.83942	8.44322	13.2801	11.2251	14.5267	8.36667	10.7815	7.49566	5.94473	10.0052	25.1195	8.37511	8.37702	10.2194	12.6739	10.7333	15.5401	8.01336	15.1091	10.1672	16.2225	6.57838	10.2011
PYCARD	15.1557	18.2802	26.188	24.1982	15.8994	13.5548	34.052	55.6581	22.1434	7.8457	12.3159	26.9386	8.02829	63.7913	24.7183	6.12224	4.04528	18.8059	5.67884	14.1763	26.3704	22.2967	9.30615	19.5957	13.3241	16.462	17.3254	20.2474	25.3965	57.353	9.63958	14.193	32.1417	21.6992	11.8161	22.182	1.58761	12.8559	25.544	43.8519	12.1154	19.9713	22.6779	13.9296	40.3992	8.15369	3.78142	15.6995	24.174
PYGB	27.3679	18.0848	31.3188	28.8228	37.9563	53.0515	32.1264	98.2584	48.5923	32.7593	88.2442	31.3492	29.62	54.2698	122.61	50.8656	17.6991	28.7336	27.8237	86.1838	61.1481	35.2694	11.7502	60.0266	38.6336	60.5482	49.2728	57.8064	32.8161	56.9237	82.4955	70.5082	82.966	54.6655	56.8893	102.357	56.8916	103.846	42.9222	35.407	35.6577	41.7618	157.946	75.5326	39.9213	55.3944	35.1874	39.7347	76.7612
PYGL	8.28011	7.06335	13.1711	9.08022	10.5214	5.51226	9.74643	10.4489	4.80303	7.27869	5.58543	14.6373	7.54211	6.57158	21.9773	24.9415	4.05976	5.71396	8.17447	3.84613	8.14267	12.9474	2.24888	16.0898	12.6053	2.34399	7.53687	7.74183	8.85011	4.65049	4.57223	9.40358	5.31231	9.0762	5.09753	2.92784	4.33345	18.4765	7.44738	8.83124	8.03404	6.89969	12.0626	9.35239	6.42556	8.93765	5.86034	3.21835	5.10672
PYGM	0.181796	1.60023	0.519666	0.238766	0.32193	1.07284	1.01242	0.600585	0.161124	0.462951	3.68976	0.42331	0.649853	0.520801	0.326616	0.108844	0.373936	1.05145	0.844611	0.228282	0.242383	0.243415	0.0957185	0.297652	0.132955	0.135544	0.414233	0.142092	0.297057	0.469847	1.33915	0.443156	0.282294	0.236527	0.165016	0.18774	0.272853	0.294007	0.13692	0.229293	0.525909	0.425284	0.143242	0.384696	0.303839	0.758904	0.12203	0.172456	0.196943
RBCK1	19.3036	36.4239	21.1772	25.749	24.4753	23.6274	25.0033	49.932	30.1387	14.7825	21.1932	23.3979	18.7006	37.244	24.2575	10.2868	10.3907	28.4407	12.1899	18.8147	31.8089	26.4327	10.3392	66.585	13.7668	29.5292	33.7963	36.1838	27.9871	41.8185	20.3076	38.0967	24.2882	28.6489	22.6082	29.2552	25.981	37.527	32.3866	24.8346	18.9647	26.4613	23.3004	22.5158	50.015	10.9989	28.9964	24.0815	32.4948
RIPK1	10.9579	14.2715	8.91388	14.0143	9.99428	11.5402	10.601	8.18711	8.22694	13.6505	11.4177	9.99091	11.2142	10.3725	11.1711	7.16883	7.26982	11.0016	15.0336	12.6032	8.43491	9.32635	4.28206	11.6615	9.1038	7.39484	13.7229	13.2497	11.9266	6.81187	14.462	13.9818	11.5631	12.4583	7.38691	10.6875	11.2379	8.28283	8.03511	8.94846	11.2182	7.48876	7.28101	12.8364	8.67129	15.2948	6.5233	9.67759	8.46793
RIPK3	3.79242	8.92909	5.13632	6.23181	5.69095	5.29856	5.17176	7.61628	8.10588	3.83463	5.24671	5.74101	2.98242	8.92816	2.22872	1.69209	2.12779	5.98264	2.80177	3.39038	4.76101	6.28297	1.57219	4.98763	6.21058	11.6446	11.6732	12.8474	7.5882	1.82646	8.99023	13.396	7.95839	5.40075	3.48491	9.81596	0.504627	7.0708	5.38246	13.1978	3.96937	6.75512	1.84328	4.85736	4.27325	3.12922	0.241994	10.5717	10.1614
RNF31	3.95906	9.85267	2.82918	4.06794	4.2836	3.59357	3.4915	4.9735	3.98127	4.00433	3.82444	4.02878	3.05425	1.41179	2.01516	2.67056	2.27461	3.19127	4.81776	2.59143	3.06795	2.52659	0.538938	2.89288	3.74053	3.18821	5.07878	4.64892	6.94861	3.13061	3.85927	5.05982	5.8329	3.49464	5.30361	2.90313	3.83138	4.84673	3.14438	1.20355	3.62143	3.00806	2.58205	4.38581	1.93046	2.87421	3.07726	2.49601	2.9088
SHARPIN	14.7189	20.2958	21.7047	20.2159	29.4355	21.3655	23.3968	27.7553	24.1085	14.5384	21.6348	19.3489	16.9197	31.8749	35.2206	13.2312	8.41278	24.1476	10.725	20.6502	29.8899	27.7478	14.2824	25.559	21.6988	22.7593	24.4399	26.2384	18.9245	32.0935	14.2185	27.8002	25.102	22.1859	27.3519	24.5591	14.2788	32.2948	30.1273	30.9228	17.2795	22.1549	16.2119	17.8092	41.9522	14.0686	20.6194	27.684	55.0682
SLC25A31	0	0.031148	0	0.0263675	0	0	0	0.0112065	0.0124553	0	0	0	0.0300554	0.0145266	0	0.00795916	0	0	0.0160363	0	0	0	0	0.0187285	0.0167312	0	0	0	0.00758221	0	0	0	0.0121234	0.0237017	0.0217789	0.0112877	0	0.0184992	0	0	0	0	0	0.0155348	0	0	0.0122283	0	0
SLC25A4	6.3253	3.42711	5.25597	7.21524	5.46821	6.2943	3.06356	3.62024	3.25209	7.25342	25.9237	3.00094	6.65376	7.90598	4.68869	3.65715	4.37338	6.43749	8.16084	4.9833	5.05455	3.5133	3.8127	4.71207	6.61001	5.22665	6.51626	6.06613	4.50406	5.02659	10.6733	4.70727	5.56136	2.99967	4.27933	5.17373	15.1382	3.79661	5.53783	8.10488	4.81333	7.02956	5.72278	5.44361	6.97933	5.97937	34.526	4.20956	5.84987
SLC25A5	146.004	124.015	112.22	153.993	83.5686	120.946	105.953	131.695	150.576	139.369	137.116	136.999	83.8832	139.886	213.805	92.8793	153.752	153.324	148.982	182.2	158.254	131.209	133.798	119.988	112.644	200.387	124.328	123.004	243.917	122.722	190.772	127.07	134.108	117.756	258.145	198.858	234.438	76.3331	177.43	162.446	130.793	155.871	153.288	128.984	196.224	146.815	256.25	136.241	132.654
SLC25A6	231.738	277.032	272.076	260.221	208.78	242.141	339.082	155.286	263.402	195.419	308.526	249.688	213.644	264.357	246.112	80.5769	136	332.85	171.168	171.264	219.905	201.63	294.882	155.332	315.908	101.618	217.925	176.095	183.749	460.633	180.271	179.159	220.293	173.39	257.19	249.369	191.665	129.933	308.815	164.983	199.999	218.524	81.1568	205.854	256.959	172.761	320.541	193.977	262.552
SMPD1	27.3065	15.8789	22.0975	25.0656	26.2325	25.311	21.3671	10.5931	10.5813	22.8169	13.5724	26.5702	31.7303	26.4419	25.2982	17.237	10.0646	32.648	34.4237	13.3175	16.3404	23.728	10.8951	21.4774	12.2593	9.81381	26.7866	19.5067	13.6847	18.9789	15.0414	15.5077	23.431	16.1846	13.9093	15.8765	47.9458	12.7311	17.2623	12.2206	19.9849	25.0923	14.8345	23.1501	43.7072	19.1895	55.0365	15.1348	13.4093
SPATA2	3.35066	5.80821	3.7461	4.70078	4.40442	3.85608	4.24537	5.02008	4.27459	4.28122	4.46215	4.02159	4.51596	4.23385	6.77278	2.13787	2.70689	4.20525	4.00668	8.45482	4.27506	4.56379	1.82764	4.81256	5.43547	5.09291	4.35734	5.22977	5.28279	8.02225	5.42388	4.21311	7.32821	5.7226	3.4508	4.75475	8.39893	5.38371	4.3124	3.07594	4.52999	4.91349	4.71793	4.00528	3.98449	4.26219	3.36367	5.35022	5.65464
SPATA2L	4.47755	2.05623	11.8222	6.29762	8.25529	9.61759	7.93023	8.53673	8.43487	6.30792	5.8064	7.2781	11.1355	12.1865	8.29685	1.57627	3.9275	10.1199	2.77743	19.4514	6.09006	6.96331	4.73154	6.0429	5.28676	10.1147	5.60035	7.96476	3.66125	11.6895	3.5012	6.22543	9.22621	3.5161	5.95286	7.13344	4.18445	5.77679	8.11843	5.5679	6.04595	7.15472	2.66328	7.51287	17.3289	2.72325	10.4852	7.08668	10.8779
SQSTM1	37.6305	21.0599	42.2122	43.3388	32.2557	38.9949	29.4889	41.9604	55.1208	34.6684	41.3843	30.9727	32.9324	59.3987	26.6249	32.5735	21.9149	31.2942	24.5934	97.0495	27.8309	26.5549	9.89112	27.596	37.3075	54.5891	39.0877	39.3346	26.4405	56.2854	31.6544	45.693	47.1023	51.1259	27.0094	65.4808	19.5003	26.6574	31.1322	25.2662	32.5859	41.638	46.4609	42.5706	59.2231	56.9883	24.83	21.4626	42.7488
STAT1	48.4486	81.3731	20.7769	32.5555	27.9274	26.1221	24.7992	64.2827	28.3399	36.5046	26.0604	43.0771	16.7742	17.717	25.1796	53.6947	27.6193	20.0108	40.8896	36.2165	61.2331	32.1691	4.17462	27.9343	30.1127	16.8717	35.8931	42.6342	154.834	15.9209	55.9815	84.0714	38.2077	46.9437	21.3955	27.1423	9.17891	17.6502	34.6617	33.5718	31.3342	26.9287	109.151	39.6085	28.1564	33.0489	11.7824	15.4787	13.304
STAT2	22.8407	48.182	19.7158	21.7404	27.7524	19.1423	17.5352	41.4682	20.8471	20.068	16.9419	31.9063	21.7967	12.5027	26.0245	21.1313	9.59978	18.069	17.69	14.5143	16.9288	26.3748	3.15053	20.42	11.8414	13.5731	23.346	23.2151	37.4415	16.7222	17.9964	28.9171	24.8949	28.7852	14.6328	11.7459	9.23423	18.2522	8.41684	14.1993	19.3586	18.57	17.1377	26.1839	14.6964	14.826	6.062	13.1674	10.3646
STAT3	36.8706	24.8031	32.8532	30.7605	28.9133	32.3283	22.7221	26.7441	25.9982	47.3149	38.4573	32.636	40.3498	16.1759	24.3917	35.9503	20.2262	26.8846	57.58	31.1893	27.2919	25.4618	8.429	26.3407	41.044	42.629	30.1719	30.3159	43.3181	38.6749	27.8761	29.3855	25.3484	25.6897	26.3243	17.8518	14.4125	29.0443	24.6653	18.278	33.8141	30.6271	32.9825	37.752	23.0111	41.758	16.7565	16.5347	19.3271
STAT4	2.10741	9.21543	1.66537	1.49054	0.791869	2.84025	6.00599	0.868934	0.776932	2.57725	1.04141	2.5283	1.76411	1.18929	1.70746	0.39304	1.97828	2.79154	5.20992	0.52952	0.676094	0.461639	0.472345	1.12767	0.8226	0.313534	1.91637	0.815434	4.48654	1.24464	0.944189	1.63085	1.17635	0.677624	1.01888	0.513406	4.15241	0.432724	0.622429	0.94728	2.57567	1.0658	1.01715	2.59079	1.12573	2.01448	1.93871	1.18865	0.388193
STAT5A	10.813	22.7072	14.3883	10.364	7.2182	12.5259	14.4319	13.686	9.37695	10.6596	11.6459	13.0017	8.13054	10.5784	11.7894	7.37224	5.64813	14.7582	12.0601	8.72386	7.78855	6.65475	3.43213	7.32849	9.25833	11.0974	10.8833	10.0524	18.4711	7.40466	7.84452	10.1621	8.40944	8.09907	6.35151	6.04209	2.78854	10.1745	5.6641	7.31435	9.21369	9.57193	9.76309	9.37415	5.34526	13.387	4.87884	5.33528	14.871
STAT5B	12.5058	25.9856	14.8836	10.9177	11.8928	17.5665	17.815	8.88351	12.0253	16.3827	20.7547	13.8903	16.7789	7.13074	8.7026	12.3073	10.1063	14.3738	23.4141	9.51309	8.43076	8.17568	2.82188	11.1508	9.04669	15.2839	14.4972	10.5996	14.8314	8.38894	12.1868	10.9563	11.3794	12.4265	9.71123	8.00028	21.8517	10.3275	7.21263	7.50689	13.4624	14.2826	9.97983	12.532	8.77276	17.2212	15.333	6.95708	8.69039
STAT6	30.661	60.5257	25.1103	32.5258	22.4768	38.1466	36.3062	40.8806	49.6655	26.7349	40.7701	27.3331	21.0319	35.1021	17.7134	13.4963	15.4466	32.4326	25.4957	35.0174	19.5208	21.1535	6.02062	24.5673	17.5473	40.695	37.8002	29.987	27.9368	24.6307	33.2568	35.0764	51.1493	40.5796	32.8951	32.3443	7.51576	33.889	15.7619	17.2342	23.8636	25.2622	28.648	42.8093	30.8453	30.9303	2.40917	27.2401	38.4646
TICAM1	13.1541	8.12151	20.8798	15.2738	16.2975	17.4656	13.3658	25.7966	21.5507	17.2741	12.4652	16.5466	14.598	57.2644	32.0853	8.81578	6.55699	14.8183	6.76842	22.7772	22.2423	31.0815	4.71673	12.8846	16.4371	48.8923	18.0585	20.721	9.53021	14.5499	10.0947	19.2773	21.335	23.5296	11.1924	28.6473	9.86191	23.3792	12.0246	12.7399	12.2525	28.86	13.3626	17.2282	23.7806	9.71041	6.25903	15.1254	25.2692
TLR3	4.87754	1.06176	1.63908	3.4436	2.76459	1.50476	0.637651	3.35977	1.7017	3.15645	2.04295	1.90258	1.5594	2.41025	0.585774	1.77167	2.70273	1.45844	1.09547	1.66288	3.609	1.17042	0.712795	1.09222	3.94419	2.33581	3.2785	3.67681	2.6614	2.36723	7.35116	2.41286	3.61807	1.29139	2.00356	1.42474	0.292627	1.76768	2.63711	3.61368	3.18116	3.92462	5.65821	4.18531	0.733317	3.68954	0.110486	1.53302	3.43839
TLR4	7.02608	12.2848	5.42879	3.40795	3.56688	2.63209	3.7237	1.05982	2.45183	6.28941	4.02044	12.3049	2.84766	1.27713	1.47025	4.64452	3.16616	3.57396	4.97384	1.41972	2.90802	2.71782	0.224389	1.68591	2.78076	1.06818	3.58813	3.9283	12.0015	1.46998	2.81119	3.13297	4.72626	2.43246	1.04509	1.83057	0.544169	1.0173	2.30809	1.77097	4.3007	3.16424	7.88135	4.79925	1.00779	9.05426	0.509697	1.9145	0.487806
TNF	1.02164	6.97975	0.941134	2.89633	0.519723	1.21387	1.96174	3.49597	3.29725	1.06811	2.01281	0.459676	0.132057	0.19148	1.49435	0.139884	0.498537	1.11603	0.334686	0.0989399	0.129663	1.67044	0.149722	0.69946	0.367568	0.996475	1.29588	3.3929	3.87283	0.411258	0.539108	2.67359	0.319606	2.60351	0.23923	0.694345	0.338886	0.650253	0.197295	0.971066	0.910875	1.3446	0.638564	1.3822	1.00495	0.388352	0.214915	0.817611	0.292653
TNFAIP3	30.878	38.2025	25.7113	27.5292	8.79898	15.1875	51.2304	8.83899	13.4694	30.2965	19.2297	18.1267	16.3936	4.92405	8.97188	16.5646	14.4434	23.1341	16.7341	5.40753	8.21286	9.30053	1.3811	6.57365	7.95211	12.7932	22.0299	16.9017	38.4691	12.4117	15.6156	24.9928	9.54894	8.88074	11.8356	12.0504	2.95175	9.50035	5.37225	3.68003	16.8019	22.4062	28.3054	45.2577	5.9539	17.0592	2.35775	6.53135	3.65916
TNFRSF10A	2.87327	8.07394	6.07835	3.22411	3.54208	5.88296	6.33112	4.67014	7.14095	7.28465	5.15795	5.04964	3.78754	4.21406	5.67254	7.47288	2.57186	4.11995	5.10222	11.5676	4.95852	10.4209	1.07142	3.9959	4.38392	13.1431	6.72198	12.3558	6.43782	14.4271	5.81747	8.10088	5.8237	6.1216	5.78123	13.0487	0.295576	15.2339	9.34934	2.87366	4.43841	10.5843	13.1627	9.17784	1.35657	6.64231	0.114431	2.14852	8.76382
TNFRSF10B	14.5681	13.5577	25.7699	15.8907	15.9203	16.8762	13.5842	34.2505	21.2232	18.6326	18.8883	16.4025	13.0284	15.1864	19.3187	22.1724	8.8285	15.5828	14.3722	26.5411	19.0249	32.0881	2.9141	18.6367	12.0122	58.6984	21.1939	49.2512	17.4797	51.0967	20.2866	28.3687	16.0578	18.8227	16.9731	42.7379	3.69279	61.7291	23.2509	12.6932	11.3479	22.636	14.0117	22.4949	8.11143	18.671	1.61488	10.7695	26.8377
TNFRSF10C	0.972168	2.04252	1.0246	0.85065	0.663662	0.537353	0.600873	2.14564	1.00456	1.53731	0.843047	1.14308	0.600746	1.06974	0.880713	1.04384	0.888599	1.24188	1.82761	1.34464	0.818671	0.697028	0.468409	1.23469	1.45504	2.03728	1.11697	1.54336	1.18584	2.72349	2.54612	1.00067	0.969289	0.482061	0.725528	1.29038	3.37693	2.46508	1.39352	0.772284	1.07723	0.858497	0.727479	1.56889	1.84121	1.42097	0.617481	0.786934	1.72413
TNFRSF10D	2.67577	2.41497	6.17301	3.19684	3.13905	5.02191	5.82071	4.14605	3.8822	4.44232	4.62256	3.51273	2.86981	3.56024	3.18854	4.83733	2.59781	8.87422	6.24586	12.5074	2.08157	3.98771	1.00714	3.35242	4.40965	9.67691	4.05157	9.83673	2.50533	7.30343	5.08137	3.93681	3.1479	2.68864	8.28984	7.55343	0.596273	25.3261	5.33313	2.17091	3.73144	3.67524	5.31446	6.26475	3.24271	8.2078	0.337239	2.68229	4.37327
TNFRSF1A	36.9487	19.68	58.4554	44.3185	46.5631	49.5108	37.1421	58.6429	37.0205	42.5881	43.1266	54.2668	51.0697	51.6772	67.4416	32.5618	21.332	51.8071	46.7022	67.9559	40.2497	71.2747	19.705	41.4009	53.9635	37.4636	44.2512	56.4406	32.1001	130.373	39.6864	50.8106	52.8471	34.3087	40.1901	33.0987	17.4332	60.3417	62.5158	29.9501	37.7888	52.9262	50.5683	49.2656	32.0286	39.6853	35.1316	35.7012	50.6296
TNFSF10	58.9542	15.9003	17.6312	85.7007	25.8446	17.2925	16.8934	343.993	30.2986	38.9033	15.0985	20.9863	8.9299	17.7802	59.183	22.2007	18.936	22.2584	19.2626	21.4313	20.802	25.1294	6.23541	23.1913	42.6114	9.43853	21.377	37.4481	41.3661	7.37551	66.9192	47.7064	48.1921	30.2542	17.8482	53.726	16.3715	25.5256	22.4339	53.225	27.7728	32.8916	34.5077	34.0099	15.2448	22.1145	8.22578	22.7021	27.9247
TRADD	9.07548	15.0116	15.2514	14.542	13.3958	13.209	21.1596	22.9056	26.3515	6.50683	14.6346	14.9983	11.2086	24.3472	27.5104	6.89544	4.95025	18.0186	5.22717	29.2998	12.1248	12.1344	7.26309	17.8508	12.7013	24.3975	16.2165	25.0521	17.4445	23.8413	10.4974	13.681	24.2233	20.857	9.91831	20.1169	4.35407	16.0401	16.0615	20.2995	11.3806	17.0311	7.43099	14.6842	23.8395	7.43114	4.99884	12.2221	27.6449
TRAF2	5.59592	12.3125	8.17063	10.3234	7.27988	7.85713	9.20031	13.2415	7.73107	6.29942	6.43198	5.93889	5.00751	16.7119	15.8194	6.08833	3.06516	8.51303	4.54973	9.31264	9.28801	6.82461	3.26083	7.35143	9.06492	10.3459	10.4157	12.1462	10.2967	25.3899	7.71926	12.0582	6.84868	7.60006	8.51594	11.3576	5.30516	9.5579	6.46008	8.69912	6.83881	10.145	9.3152	7.48758	13.861	5.20768	6.74816	9.07324	13.4938
TRAF5	2.85595	22.7766	2.89595	4.12681	3.23436	5.80584	11.349	4.49119	5.9575	3.13942	4.64554	3.49887	3.27809	2.22615	1.27175	1.77354	2.73206	5.95902	3.11525	2.49441	3.83524	5.19472	1.28498	3.68028	3.07613	7.7531	4.97914	5.40483	5.57766	5.57177	3.04129	6.87261	2.86225	5.13636	3.55975	3.30299	0.580078	3.83528	2.85191	3.51608	3.61882	2.16563	1.99802	2.74521	3.58764	3.92072	0.361814	2.13547	2.014
TRPM7	4.70041	7.04646	2.38411	3.58568	3.01614	3.7039	3.71787	2.79531	4.50313	7.16532	2.45523	2.96394	3.15625	1.45503	1.44756	3.50132	2.85957	2.16228	5.36573	2.54312	3.55154	2.25218	0.478143	4.29697	4.322	2.99645	3.48098	2.13917	5.9206	3.25061	4.83855	3.91071	3.23938	3.86356	2.33424	2.46343	2.63819	2.84429	2.54374	2.04659	3.69664	2.3663	2.54549	3.17	1.80309	4.16925	1.37633	2.26697	2.45852
TYK2	12.4873	35.7963	14.4748	16.7602	14.3192	13.3447	18.7517	20.5458	20.425	10.6216	12.0933	16.4037	11.1718	12.0786	11.814	5.23546	6.29673	16.2108	8.54345	11.4615	9.98575	10.2916	3.44557	9.42796	10.8556	11.2404	17.1771	17.3898	17.1327	14.7988	12.6086	22.6211	18.2264	15.7905	10.6882	10.1925	13.9804	21.7526	10.6735	6.18861	11.3724	14.9128	3.98135	13.5207	13.825	7.79141	8.05365	10.9042	14.3782
USP21	5.54637	11.2813	4.64726	7.35102	6.05368	5.4987	7.21823	8.61092	9.77157	5.28398	6.51751	5.05237	5.49791	6.09613	6.28992	3.38681	3.33439	6.68731	6.04732	5.46912	5.04222	5.00747	1.76667	6.11906	6.34211	7.3258	7.67431	7.00915	8.67793	9.08366	6.95436	6.77337	9.0842	8.76407	6.10905	5.31112	6.55321	9.56382	5.65531	4.40732	5.92709	4.90346	5.46925	4.74887	8.48903	5.01474	12.0098	6.2216	6.81166
VDAC1	53.2339	25.635	62.6937	63.7667	64.704	48.5575	44.7679	95.0023	115.811	58.5248	59.2315	56.5727	41.7657	58.3823	43.3403	79.8654	29.2176	48.3729	57.207	77.9873	90.3631	73.2705	28.6792	64.5001	105.422	117.072	54.8636	98.2473	69.9399	64.341	78.7583	70.5894	84.2525	85.7936	34.1054	70.9423	55.1402	57.9066	61.7319	113.85	48.5504	78.6143	77.8295	54.8121	125.106	72.6162	58.6046	50.5331	70.571
VDAC2	16.7087	12.5154	19.7216	16.2438	16.3514	20.5436	16.9425	17.223	17.731	20.1723	22.5869	16.4158	16.2257	22.8932	36.7245	15.2437	13.0046	18.9702	17.7534	16.1642	28.5535	21.795	12.1073	18.1117	13.5706	37.1302	16.9787	21.0128	17.2918	34.826	20.3189	21.5192	21.277	20.8682	18.4023	33.9166	20.9234	14.3601	17.6328	22.6644	15.1634	23.819	20.8736	15.6908	22.7608	16.2405	31.6861	15.7861	20.4967
VDAC3	21.0925	21.2779	20.6601	24.3872	25.7591	19.5003	20.0299	27.2191	22.412	23.0677	25.9653	18.1376	18.4704	18.5612	25.9383	24.9718	12.4361	21.6676	23.9257	13.1304	14.5677	21.3708	9.93029	23.8973	24.1632	23.0501	19.8681	20.606	32.7084	25.5676	28.855	24.4559	23.2571	22.7274	16.5179	18.4652	45.2193	24.5588	24.6999	36.3614	21.3965	20.7275	28.1804	20.332	35.0568	22.9297	30.4895	18.5772	23.679
VPS4A	8.62117	12.4244	10.8138	11.0869	10.45	11.7833	11.7307	12.9791	11.0122	9.42623	10.719	9.57211	9.92461	10.8672	17.0079	6.8664	5.52304	12.4744	10.8537	9.74718	11.9581	9.87146	8.51492	11.1769	10.0447	10.0115	12.5512	14.0967	9.87214	16.7645	9.02233	9.54575	14.6669	11.559	10.4021	10.8265	8.16757	12.7639	10.7488	12.6247	9.00445	10.9657	7.7315	9.45754	13.6687	8.57418	19.1692	11.7629	13.8724
VPS4B	14.1405	16.3857	8.50134	10.4285	9.48316	10.9761	10.4667	10.0406	8.85327	14.8544	9.16271	9.2326	9.38013	10.7469	8.04655	9.84098	8.68144	8.51475	15.5483	5.68207	13.2958	5.6146	2.30289	7.79079	10.2829	13.8595	10.2093	10.4296	13.5642	7.91259	19.6432	15.4796	10.138	9.36405	10.1747	14.024	9.18573	13.3702	9.9238	9.05218	12.9537	11.0354	13.5345	12.2153	10.2222	13.2682	7.99279	7.76389	16.2755
XIAP	7.85353	8.66029	5.51212	6.38986	6.81095	7.25864	5.61477	4.85317	7.74421	8.80158	5.88797	5.92162	6.72566	6.1132	4.50894	7.36943	5.35044	5.06586	10.7427	8.39419	8.97088	5.89158	1.23729	6.45268	7.13826	9.73491	9.594	8.98072	14.0888	6.11163	10.3752	9.21343	9.3184	6.47391	7.98789	7.35212	6.61249	7.1397	5.06303	4.32167	8.69228	7.01661	8.4405	7.76705	5.50949	8.49346	5.21837	5.75842	6.50935
ZBP1	0.502605	5.64947	0.568694	0.651125	0.564051	1.5307	2.89766	9.22198	0.428484	0.611884	0.424415	1.64669	0.368538	0.415624	1.0614	0.319895	0.531397	1.59682	0.543483	0.394452	1.30001	1.11345	0.120708	0.867563	0.347629	0.37802	0.696504	2.3796	4.10114	0.584239	1.4996	2.04196	0.982786	1.15445	0.689886	0.380628	0.0450355	0.233137	0.378537	1.07766	0.741424	0.529512	2.55469	0.84132	0.334198	0.796635	0.0291556	0.457863	0.466109
[truncated: 133 more columns]
