# Supplementary material for: Identification and Validation of Prognostic Model for Pancreatic Ductal Adenocarcinoma Based on Necroptosis-Related Genes
Source: Front Genet. 2022 Jun 16;13:919638. doi: 10.3389/fgene.2022.919638 (PMC9243220; doi:10.3389/fgene.2022.919638)
Supplement: Supplementary file 4 [file Table5.XLS]

gene	lowMean	highMean	logFC	pValue	fdr
CHGB	5.992282383	4.279198074	-1.713084309	4.62E-06	2.50E-05
C7	7.180057965	5.507032141	-1.673025824	1.76E-09	3.52E-08
TTR	7.856586485	6.234979806	-1.62160668	0.001618956	0.003942136
FABP4	4.686111409	3.103160761	-1.582950648	1.03E-09	2.27E-08
PPY	6.734931418	5.234668408	-1.50026301	0.012583235	0.023721065
BEX1	5.195462999	3.699397081	-1.496065918	2.38E-08	3.07E-07
SCG2	5.602793121	4.112194198	-1.490598924	1.99E-07	1.79E-06
SCGN	5.121530412	3.639819459	-1.481710953	9.35E-06	4.59E-05
SCG3	4.296780306	2.826177688	-1.470602618	5.32E-06	2.82E-05
MIR7-3HG	3.720794594	2.25584199	-1.464952605	2.85E-06	1.65E-05
CCL19	5.911449227	4.453378416	-1.458070811	7.83E-06	3.94E-05
ABCC8	4.204633018	2.760990972	-1.443642046	2.02E-06	1.25E-05
DPT	5.544956335	4.108849608	-1.436106727	1.71E-10	5.17E-09
CHGA	6.213440867	4.785897043	-1.427543824	0.00019793	0.0006321
SCG5	6.932628819	5.516544391	-1.416084428	1.25E-06	8.33E-06
PLA2G2A	5.176061191	3.767222873	-1.408838318	2.41E-05	0.000103149
GPX3	6.750497708	5.343044934	-1.407452774	3.47E-13	3.72E-11
TSPAN7	4.500490069	3.094728383	-1.405761686	3.71E-14	6.96E-12
PCSK2	4.115897883	2.722795391	-1.393102492	3.04E-05	0.000125751
APLP1	4.875579007	3.486502716	-1.389076291	4.32E-10	1.09E-08
ADH1B	4.153671329	2.766773617	-1.386897712	5.13E-09	8.51E-08
CCL21	6.61785081	5.232549707	-1.385301103	5.89E-07	4.44E-06
PCSK1	3.861941128	2.479755666	-1.382185462	1.38E-07	1.31E-06
CXCL12	5.364948389	3.994901705	-1.370046684	2.62E-13	3.05E-11
PCSK1N	5.961185738	4.597873423	-1.363312315	4.51E-05	0.000176013
IAPP	3.70438694	2.36234083	-1.342046111	0.003114054	0.007004441
CPE	7.454175965	6.120784855	-1.333391111	6.11E-11	2.28E-09
APOH	3.696021927	2.366888639	-1.329133288	1.53E-06	9.86E-06
PTPRN	4.122236712	2.797401678	-1.324835034	8.21E-07	5.87E-06
SCARA5	3.132194019	1.812687513	-1.319506507	1.03E-07	1.03E-06
CHRDL1	3.749718071	2.451682563	-1.298035508	1.01E-08	1.49E-07
NKX2-2	3.655352407	2.357973083	-1.297379324	4.34E-06	2.37E-05
PPP1R1A	3.687296498	2.395846933	-1.291449565	3.62E-08	4.34E-07
OGN	4.305866494	3.045418838	-1.260447657	9.82E-07	6.83E-06
THBS4	6.494624682	5.244173435	-1.250451247	4.83E-07	3.76E-06
SST	7.768891624	6.531171559	-1.237720065	0.000969737	0.002521874
RASD1	5.191871124	3.954689307	-1.237181817	7.42E-09	1.15E-07
NGFR	4.492241894	3.261496955	-1.23074494	6.17E-10	1.48E-08
GC	5.673771652	4.443608191	-1.230163461	4.48E-05	0.000175282
INSM1	3.582769047	2.363000503	-1.219768544	3.61E-06	2.02E-05
FOSB	5.164945576	3.953094208	-1.211851368	2.90E-06	1.67E-05
PTX3	3.733340693	2.52249581	-1.210844883	1.93E-07	1.75E-06
ADIPOQ	2.303149615	1.0944945	-1.208655115	5.61E-08	6.19E-07
SFRP1	4.012226844	2.836609917	-1.175616927	2.38E-08	3.07E-07
SLC30A8	4.333868781	3.165763788	-1.168104993	0.002487481	0.005746213
UCHL1	5.675901749	4.50868899	-1.16721276	1.45E-11	7.43E-10
SYT4	3.319427508	2.159616618	-1.15981089	2.98E-06	1.71E-05
CRYBA2	3.703052967	2.548478488	-1.15457448	0.000179246	0.000579474
NEUROD1	3.268246019	2.125124315	-1.143121704	3.54E-05	0.00014327
ITM2A	5.074049808	3.940054007	-1.133995801	1.58E-11	7.89E-10
TCEAL2	3.131032937	2.000774914	-1.130258023	3.38E-09	6.05E-08
CILP	4.507379342	3.384026594	-1.123352747	2.58E-06	1.53E-05
HBB	4.971063496	3.848070647	-1.122992849	6.02E-05	0.000225119
CPLX2	3.204889648	2.089543239	-1.11534641	0.00012134	0.00041209
HSPB6	6.29061517	5.178284797	-1.112330373	2.39E-09	4.53E-08
PI16	3.151768392	2.040723488	-1.111044905	2.44E-07	2.13E-06
SNAP25	3.725692018	2.620568822	-1.105123196	1.51E-08	2.07E-07
PLIN1	2.642051494	1.538413417	-1.103638077	5.76E-08	6.30E-07
IGLV6-57	4.937711064	3.839064691	-1.098646373	0.000217158	0.000684131
SYP	3.534507578	2.438299215	-1.096208363	6.12E-09	9.89E-08
CLU	7.772767839	6.681420983	-1.091346856	7.15E-10	1.69E-08
KCNK16	4.03492949	2.947901963	-1.087027527	0.001015815	0.002629874
COL14A1	5.980265987	4.897494182	-1.082771805	2.08E-06	1.28E-05
G6PC2	3.608445702	2.526357085	-1.082088617	0.003694	0.008124136
AOX1	3.800514707	2.730806193	-1.069708514	1.31E-08	1.84E-07
SYT7	4.419035913	3.352206652	-1.066829261	9.23E-06	4.54E-05
DUSP26	3.563673473	2.499431888	-1.064241586	4.14E-08	4.83E-07
MMRN1	3.262916896	2.199652813	-1.063264083	8.30E-10	1.90E-08
UCN3	3.60021801	2.538249295	-1.061968715	9.16E-06	4.51E-05
SELP	3.921843083	2.862004017	-1.059839066	2.71E-09	5.03E-08
CXCL13	3.718311239	2.666377815	-1.051933425	0.00317742	0.007119309
SRPX	5.565512949	4.521139899	-1.044373051	3.80E-09	6.64E-08
KCNJ8	4.765073272	3.723256866	-1.041816406	5.65E-15	1.70E-12
INA	3.024285211	1.983231717	-1.041053494	2.15E-07	1.92E-06
CCL2	6.124558883	5.084738765	-1.039820118	1.98E-08	2.62E-07
CD79A	4.154712171	3.119045572	-1.035666599	0.000990205	0.002569095
SLC29A4	3.689970644	2.665855734	-1.02411491	9.27E-10	2.09E-08
IL33	4.365539827	3.349990985	-1.015548842	1.57E-07	1.48E-06
CELF3	2.435412858	1.424012365	-1.011400494	2.37E-06	1.43E-05
IGHG2	8.294892293	7.285343877	-1.009548416	0.000575462	0.001602954
SH3GL2	2.589787144	1.585449744	-1.0043374	1.88E-06	1.18E-05
PTGDS	6.774929463	5.770928834	-1.004000629	6.64E-06	3.41E-05
SLC22A17	5.08063508	4.077559838	-1.003075242	1.67E-10	5.12E-09
PDZK1IP1	7.016512683	8.018101683	1.001589	7.33E-05	0.00026584
LDLR	4.925734855	5.928382701	1.002647846	2.82E-11	1.25E-09
SPRR1B	3.056178027	4.058847817	1.00266979	0.001029984	0.002663218
CDCP1	4.750027053	5.752989984	1.002962931	3.50E-16	1.69E-13
TSPAN8	7.514539636	8.520220563	1.005680927	7.85E-08	8.14E-07
SPRR3	2.791009882	3.797272055	1.006262173	0.000381804	0.001115768
F2RL1	5.287207108	6.29511028	1.007903172	5.81E-14	9.77E-12
AKR1B10	4.268075187	5.277244402	1.009169216	0.002035554	0.004804467
TM4SF1	7.521294692	8.530642617	1.009347925	4.04E-11	1.66E-09
ITGA3	5.698639528	6.708626914	1.009987386	7.28E-11	2.67E-09
RHBDL2	3.194586775	4.207373895	1.01278712	4.73E-11	1.89E-09
SH2D4A	4.170869448	5.187862718	1.01699327	5.40E-17	5.99E-14
CGN	4.972394402	5.992104882	1.01971048	6.50E-13	5.99E-11
ELF3	6.691894382	7.711880247	1.019985865	5.51E-10	1.34E-08
PRSS22	4.472093088	5.492775377	1.02068229	2.86E-10	7.76E-09
ABO	2.715754045	3.736756122	1.021002077	1.36E-10	4.32E-09
PROM2	4.41814844	5.442924231	1.02477579	7.12E-08	7.50E-07
ITGA2	4.64198521	5.667191832	1.025206622	1.02E-13	1.51E-11
ALDH3A1	2.436092566	3.465708745	1.029616179	4.28E-08	4.95E-07
CBLC	4.564917579	5.595656566	1.030738987	1.43E-11	7.33E-10
LGALS3	7.899311231	8.931379936	1.032068705	1.44E-15	5.80E-13
SH2D3A	3.61704991	4.649803744	1.032753834	1.13E-14	2.92E-12
STYK1	2.50911241	3.543765938	1.034653527	2.99E-12	2.05E-10
ANKRD22	4.479881469	5.519560455	1.039678986	7.68E-09	1.19E-07
CYP2C18	2.93692866	3.9811527	1.04422404	8.58E-07	6.08E-06
ALS2CL	3.921253782	4.965539878	1.044286096	2.09E-11	9.72E-10
BAIAP2L1	5.127214422	6.172743609	1.045529187	3.50E-16	1.69E-13
ANXA3	5.313469279	6.359633982	1.046164703	5.02E-13	5.01E-11
CYP3A5	4.759370112	5.805853659	1.046483547	3.81E-08	4.51E-07
DHRS9	3.534969438	4.582365208	1.04739577	0.000207335	0.000657341
FAM83E	4.225648835	5.274264289	1.048615454	2.10E-09	4.08E-08
FAM83H	5.548020437	6.597109359	1.049088922	4.57E-16	2.13E-13
C1orf116	5.02144561	6.071612513	1.050166902	6.50E-14	1.07E-11
MPZL2	4.688691249	5.739129744	1.050438495	3.79E-13	4.00E-11
CXCL17	5.370186664	6.420978284	1.05079162	0.001156949	0.002942554
GPR87	2.568833398	3.622198815	1.053365417	3.59E-05	0.000144949
PLS1	5.132692471	6.186135825	1.053443354	4.44E-14	8.02E-12
ALDH3B1	4.770405149	5.826754845	1.056349696	2.10E-14	4.98E-12
SLPI	8.210873949	9.267284249	1.056410299	2.62E-06	1.55E-05
MAL2	7.021993362	8.079979875	1.057986513	1.19E-13	1.68E-11
SOX21	1.764746357	2.827889161	1.063142804	6.18E-08	6.71E-07
SLC39A4	3.919532531	4.983311036	1.063778505	1.24E-09	2.66E-08
EGLN3	3.966781855	5.031552673	1.064770818	2.86E-09	5.27E-08
CLDN4	6.577071887	7.643299144	1.066227258	9.79E-09	1.45E-07
TJP3	4.276404109	5.344291578	1.067887469	2.19E-10	6.33E-09
SLCO4A1	3.685408846	4.753850235	1.068441389	7.04E-09	1.11E-07
FER1L6	1.476141017	2.545150002	1.069008985	9.24E-08	9.36E-07
LPCAT4	4.996215276	6.070168178	1.073952902	1.88E-13	2.41E-11
FAM3D	4.150707226	5.23161708	1.080909854	0.000112246	0.00038537
ESRP1	4.933113196	6.016355574	1.083242378	7.68E-22	5.55E-18
SERINC2	6.202308782	7.28838691	1.086078128	1.92E-09	3.79E-08
RAB25	6.76603282	7.852512634	1.086479814	1.08E-15	4.61E-13
CDHR2	3.572398437	4.661619907	1.08922147	1.16E-06	7.83E-06
NR1I2	2.259140411	3.34957541	1.090434999	1.38E-08	1.93E-07
KRTCAP3	5.220765011	6.312851692	1.092086681	1.97E-11	9.24E-10
IL1RN	4.335434319	5.427938609	1.09250429	8.23E-09	1.26E-07
GCNT3	5.280524578	6.373943669	1.093419092	1.99E-06	1.23E-05
CDH3	4.602884847	5.701345708	1.098460861	2.96E-08	3.65E-07
HKDC1	4.262564978	5.364572555	1.102007577	1.20E-09	2.59E-08
SLC44A4	6.264428791	7.367728998	1.103300207	1.44E-10	4.52E-09
PHLDA2	4.987451131	6.091459133	1.104008001	5.21E-07	4.02E-06
S100A2	4.487016011	5.597153981	1.110137969	2.17E-05	9.45E-05
PLA2G10	3.469350543	4.580846086	1.111495544	6.15E-08	6.67E-07
PLAC8	4.506841171	5.619918378	1.113077208	1.31E-08	1.84E-07
CST1	5.920237765	7.042225884	1.121988119	0.000979915	0.002545612
BMP4	4.53544319	5.658821399	1.123378209	3.18E-11	1.36E-09
POF1B	4.015362109	5.139205256	1.123843147	3.39E-10	8.90E-09
AGR3	5.220231834	6.350743015	1.130511181	1.53E-06	9.86E-06
CAPN5	4.881630707	6.012385483	1.130754776	9.56E-13	8.03E-11
FLNB	6.229188184	7.363581075	1.134392891	5.40E-17	5.99E-14
MET	4.921879931	6.060901816	1.139021884	2.41E-14	5.53E-12
TACSTD2	7.564026812	8.708841389	1.144814576	5.76E-08	6.30E-07
APOBEC1	2.373946315	3.523217784	1.149271469	1.33E-07	1.28E-06
EPS8L1	3.994828115	5.145052578	1.150224464	1.52E-09	3.14E-08
IGSF9	2.711310443	3.86489982	1.153589378	1.30E-13	1.80E-11
SPRR1A	2.687036062	3.843283284	1.156247222	0.000203096	0.000646028
FAM83A	2.829203548	3.986948928	1.15774538	3.90E-06	2.16E-05
LAD1	6.108959024	7.270538053	1.16157903	6.23E-13	5.81E-11
FER1L4	2.593436685	3.755118322	1.161681636	3.39E-10	8.90E-09
KCNK1	5.086521885	6.25538063	1.168858744	1.86E-16	1.10E-13
DKK1	3.524297534	4.693721066	1.169423532	9.35E-06	4.59E-05
KRT6A	3.590403122	4.761777519	1.171374397	0.002334145	0.005435305
TCN1	6.308132299	7.482826318	1.174694019	0.000627469	0.001727523
ACSL5	5.577514283	6.754718017	1.177203734	3.32E-12	2.26E-10
LAMA3	4.998990891	6.177334763	1.178343871	1.46E-10	4.59E-09
PKP3	4.957846042	6.141754009	1.183907968	2.11E-15	7.82E-13
HK2	5.146679022	6.330727475	1.184048453	2.64E-14	5.78E-12
TMC5	4.790764825	5.982220644	1.19145582	1.93E-11	9.11E-10
SCEL	2.76960513	3.962259768	1.192654638	2.30E-06	1.39E-05
EPHA2	5.363675664	6.559161195	1.195485531	9.03E-11	3.13E-09
KRT16	4.38155369	5.582068788	1.200515098	0.000160333	0.000524989
PRR15	4.765776998	5.967424507	1.201647509	3.96E-13	4.03E-11
CHMP4C	4.276241504	5.478142868	1.201901364	5.72E-25	8.27E-21
PRSS8	5.854009148	7.060795697	1.206786548	1.71E-11	8.32E-10
LGALS4	7.513345837	8.725878174	1.212532337	1.09E-07	1.08E-06
FERMT1	3.751071134	4.968989372	1.217918238	2.37E-16	1.32E-13
FOXL1	2.990638387	4.212009989	1.221371602	1.97E-13	2.50E-11
SCNN1A	5.689385133	6.92521629	1.235831157	3.44E-11	1.45E-09
LCN2	8.623181162	9.867485382	1.24430422	0.000409513	0.001184776
TNNT1	2.107884608	3.354792892	1.246908284	4.14E-08	4.83E-07
AFAP1-AS1	2.860869134	4.113731319	1.252862186	2.34E-09	4.46E-08
NQO1	6.334404351	7.596309355	1.261905004	4.82E-11	1.91E-09
ERN2	3.963897703	5.23012107	1.266223367	3.12E-09	5.66E-08
FXYD3	6.630386906	7.898987884	1.268600978	5.87E-11	2.22E-09
FA2H	4.415781085	5.694025375	1.27824429	1.31E-11	6.86E-10
EVPL	3.658933946	4.94008992	1.281155974	1.34E-12	1.07E-10
LIPH	4.654142954	5.935709256	1.281566302	7.72E-13	6.89E-11
SYT8	3.651928716	4.935348219	1.283419504	1.12E-06	7.65E-06
CAPN9	2.605068867	3.892862203	1.287793336	7.84E-07	5.65E-06
TRIM31	3.418829047	4.712644643	1.293815596	4.78E-09	8.00E-08
KLK10	4.849552131	6.151475492	1.301923361	3.92E-05	0.000156502
PITX1	2.985443489	4.291028198	1.305584709	5.59E-13	5.35E-11
MUC17	2.057550961	3.364853083	1.307302122	4.61E-06	2.50E-05
BCAS1	3.641473712	4.949999392	1.30852568	1.71E-10	5.17E-09
AHNAK2	4.203455136	5.520243134	1.316787998	1.73E-13	2.25E-11
EPS8L3	4.91883573	6.247121464	1.328285733	1.29E-08	1.82E-07
GJB3	4.277433137	5.608188342	1.330755205	3.12E-11	1.34E-09
PPARG	3.604600028	4.936988333	1.332388305	5.27E-15	1.62E-12
FUT3	4.733981445	6.070820439	1.336838994	6.11E-11	2.28E-09
ITGB4	5.864932992	7.207325425	1.342392433	1.48E-13	1.98E-11
SULT1C2	2.882795212	4.225244459	1.342449247	5.80E-07	4.40E-06
MLPH	5.284480739	6.628447705	1.343966965	7.76E-16	3.40E-13
ARL14	4.756228238	6.100750917	1.344522679	4.14E-07	3.31E-06
FOXQ1	5.344476009	6.697158136	1.352682127	7.45E-17	5.99E-14
AGR2	7.074010066	8.4337179	1.359707834	8.80E-08	8.99E-07
LAMC2	6.440669626	7.801642744	1.360973118	4.70E-09	7.90E-08
ST6GALNAC1	4.113537327	5.488821299	1.375283972	1.95E-10	5.76E-09
SLC2A1	5.908306709	7.284864227	1.376557518	1.52E-10	4.74E-09
ABHD11-AS1	3.276310221	4.655149845	1.378839624	1.53E-12	1.18E-10
B3GNT3	5.409230688	6.788510276	1.379279588	1.66E-17	2.99E-14
KRT19	9.474078945	10.86351076	1.389431819	2.45E-11	1.11E-09
PADI1	2.774696355	4.166529701	1.391833346	8.58E-07	6.08E-06
KLF5	6.094549685	7.498756619	1.404206934	6.13E-18	1.27E-14
SFTA2	4.585981934	6.004322618	1.418340684	3.93E-08	4.64E-07
ITGB6	4.486163649	5.910757032	1.424593382	7.28E-12	4.19E-10
TSPAN1	6.99377197	8.430285373	1.436513403	5.13E-12	3.15E-10
GALNT5	3.496841262	4.945221341	1.448380079	2.45E-13	2.95E-11
CLIC3	3.81920123	5.281059569	1.461858339	8.61E-10	1.96E-08
MUC1	6.851697761	8.316297622	1.464599861	6.84E-12	3.97E-10
CEACAM6	8.038252074	9.503933859	1.465681785	3.50E-08	4.22E-07
KRT7	7.417438534	8.884409247	1.466970713	5.70E-09	9.30E-08
KCNN4	4.81641268	6.3152019	1.49878922	3.79E-13	4.00E-11
VILL	4.394276646	5.910297539	1.516020893	2.11E-15	7.82E-13
SDR16C5	3.686937798	5.204864222	1.517926424	4.44E-12	2.81E-10
LAMB3	6.852807053	8.374006673	1.52119962	5.57E-12	3.40E-10
TRIM29	4.445093108	5.969853918	1.52476081	1.34E-07	1.28E-06
VSIG1	3.263193218	4.792021438	1.52882822	2.73E-06	1.60E-05
PLEK2	5.276989652	6.82722693	1.550237278	7.27E-17	5.99E-14
MST1R	4.146314624	5.699130009	1.552815385	8.74E-19	4.21E-15
KLK7	3.850696358	5.405401091	1.554704732	2.60E-05	0.000110048
CA9	4.330999611	5.90421902	1.573219409	6.35E-07	4.74E-06
MYEOV	3.598003398	5.193519207	1.595515809	1.48E-11	7.53E-10
PSCA	4.813324582	6.412068072	1.59874349	7.90E-05	0.000282755
S100A14	6.514864756	8.115657113	1.600792356	2.10E-09	4.08E-08
SFN	6.23101107	7.832747258	1.601736188	8.51E-11	2.99E-09
TFF2	6.479029945	8.086217931	1.607187986	0.000200227	0.000637795
CYP2S1	4.411976747	6.037903301	1.625926554	9.20E-11	3.18E-09
NMU	3.136308537	4.795094788	1.65878625	7.87E-11	2.83E-09
TNS4	3.440840233	5.121742848	1.680902615	3.80E-11	1.58E-09
SERPINB5	3.760397491	5.447878573	1.687481082	1.49E-12	1.16E-10
PTK6	4.077746429	5.775269136	1.697522707	7.45E-17	5.99E-14
MUC5AC	3.083506455	4.803267738	1.719761282	2.26E-09	4.33E-08
GPRC5A	6.411352776	8.136300816	1.72494804	3.47E-13	3.72E-11
VSIG2	5.149706452	6.880083478	1.730377027	1.26E-12	1.02E-10
CAPN8	4.229102578	5.968931177	1.7398286	2.42E-12	1.74E-10
C19orf33	6.671590309	8.524051242	1.852460933	5.84E-13	5.48E-11
TMPRSS4	4.708031651	6.564842106	1.856810455	2.95E-16	1.56E-13
CTSE	7.389167625	9.259639488	1.870471863	9.38E-11	3.23E-09
MSLN	5.403314511	7.35535766	1.952043149	2.10E-09	4.08E-08
TFF1	7.61344236	9.570080445	1.956638086	1.25E-06	8.33E-06
REG4	4.581602182	6.589127206	2.007525024	2.71E-05	0.000113812
CLDN18	4.749010528	6.756546585	2.007536057	2.02E-06	1.25E-05
ANXA10	4.976892194	6.987819275	2.010927081	1.46E-09	3.04E-08
COL17A1	4.022253966	6.240574398	2.218320431	5.24E-13	5.09E-11
CEACAM5	5.643363256	8.05029618	2.406932923	3.50E-08	4.22E-07
S100P	6.572139287	9.049879115	2.477739828	7.58E-12	4.31E-10
