# Supplementary material for: Identification and Validation of Prognostic Model for Pancreatic Ductal Adenocarcinoma Based on Necroptosis-Related Genes
Source: Front Genet. 2022 Jun 16;13:919638. doi: 10.3389/fgene.2022.919638 (PMC9243220; doi:10.3389/fgene.2022.919638)
Supplement: Supplementary file 5 [file Table6.XLS]

gene	lowMean	highMean	logFC	pValue	fdr
CHGB	5.72860547126667	3.59874040433333	-2.12986506693333	0.000850226776482277	0.00912620525177781
VTN	3.68932654646667	2.55758874527778	-1.13173780118889	0.00746636654389291	0.0383866170949893
CARTPT	2.12064319704444	0.982157597277778	-1.13848559976667	0.000205314277662478	0.00377644853678818
SMOC2	5.59399373586667	4.286060497	-1.30793323886667	0.000350612047300155	0.00526434689880439
MME	2.03711662993333	3.20560109894444	1.16848446901111	2.95722590776952e-05	0.00113152484983166
CDK1	3.28475448722222	4.39169985466667	1.10694536744444	1.05421262190143e-06	0.000201420499072042
INS	8.87088879677778	5.34743193438889	-3.52345686238889	0.000586692901156637	0.00723193628562838
TPX2	3.96823132104444	5.08079168083333	1.11256035978889	2.31976734592355e-05	0.00101018928440004
CD79A	3.99605141126667	2.70198705161111	-1.29406435965556	0.00389042446258409	0.0248081509848134
ANLN	3.41064836526667	4.70582353672222	1.29517517145556	8.59723834306083e-07	0.000185082800103781
SFTA2	4.89768797837778	6.22413079083333	1.32644281245556	0.00227623187181024	0.0172238634458512
SOD3	5.98582359491111	4.67243709377778	-1.31338650113333	5.97259900026131e-05	0.00175222986024941
C1R	7.97349655891111	6.96413384577778	-1.00936271313333	0.000320280287749868	0.00504700160070997
G6PC2	3.62225855497778	1.62935877577778	-1.9928997792	0.000268625422781979	0.00450706870167129
SNAP91	2.25927379426667	1.21093709955556	-1.04833669471111	5.12527974964075e-05	0.00160862219657616
MMP1	6.35300895062222	8.13099495555556	1.77798600493333	0.000850226776482277	0.00912620525177781
SERPINA6	4.12895426933333	2.73081802277778	-1.39813624655556	0.00389042446258409	0.0248081509848134
UBE2C	4.84370684051111	6.16854215744444	1.32483531693333	9.1633096830068e-06	0.000596005057467059
ZBTB16	3.23763180204444	2.22104506711111	-1.01658673493333	0.00101871981973697	0.0103876800831752
SCG3	4.09498463604444	2.18611267277778	-1.90887196326667	0.000537485901652817	0.00689217450231821
DLGAP5	2.83456257506667	3.95381574822222	1.11925317315556	8.57507432627808e-06	0.000579955801226374
SPARCL1	7.86163557753333	6.65457052861111	-1.20706504892222	0.000199227763701338	0.003764148786372
ADAM33	3.05876108768889	2.027062632	-1.03169845568889	0.000100623547431938	0.00239568679516694
SERPINB5	4.09646912853333	5.81154842844444	1.71507929991111	2.80821290940845e-06	0.000325178290305365
MADCAM1	2.77745677742222	1.42621709616667	-1.35123968125556	1.96829149614744e-05	0.0009174646695302
LAMA3	5.21226363864444	6.49193544133333	1.27967180268889	0.000107883659406925	0.0024987506510714
NMU	3.41137517882222	5.28625048877778	1.87487530995556	3.20341736548669e-05	0.00119134390344195
SH3GL2	2.48859373028889	1.05877793072222	-1.42981579956667	2.51652744491604e-05	0.00103400865579413
NTRK2	2.74630228593333	1.50293977433333	-1.2433625116	1.84401734921637e-06	0.000270667742524344
NPY	2.73613474266667	1.68747355466667	-1.048661188	0.0014734017097477	0.0132242778235429
FXYD3	6.91341891977778	8.09719680033333	1.18377788055556	0.000116345247905143	0.00263457350256313
PTGDS	6.77239487586667	4.99668867311111	-1.77570620275556	5.90116445745349e-05	0.00175222986024941
SCG2	5.26068982457778	3.81407167155556	-1.44661815302222	0.00454200864129819	0.0275532915079911
GIMAP7	4.93586781217778	3.69922495416667	-1.23664285801111	5.88131241967942e-06	0.000463380723375257
PAX6	2.83276289015556	1.80376637755556	-1.0289965126	0.000166042389894499	0.00330626666122579
DUSP26	3.40430697157778	2.08204516872222	-1.32226180285556	2.13734313308972e-05	0.000960861464390482
SCG5	6.55505949724444	5.36727605244444	-1.1877834448	0.00646013261808112	0.0347354547710652
PCSK1N	5.82753453084444	3.87262240194444	-1.9549121289	3.46845835591407e-05	0.00124742084635639
ADM	4.51230866033333	5.61790563927778	1.10559697894444	0.000426450387991056	0.00589867207719633
PCSK1	3.66941769362222	1.8881886305	-1.78122906312222	0.000154767662609111	0.00317107737664914
ECT2	3.89357175211111	4.92376555777778	1.03019380566667	3.39028889679873e-06	0.00034318255488456
PODN	4.79676360808889	3.781071453	-1.01569215508889	0.00182092371250246	0.0150042150650135
DPT	5.24633324917778	3.75500075777778	-1.4913324914	0.000307126739334633	0.00490536281162995
ITM2A	4.82444517795556	3.70164313305556	-1.1228020449	0.000251079496848945	0.00432666303194602
IGHM	6.60056155142222	5.50789761694444	-1.09266393447778	0.00431480271467137	0.0267770034485391
HJURP	2.77887713666667	3.81157421527778	1.03269707861111	1.73459352047077e-06	0.000265132619603957
ATP1B2	2.93389138742222	1.90739668627778	-1.02649470114444	2.80821290940845e-06	0.000325178290305365
FRZB	5.16188071804444	4.02196864627778	-1.13991207176667	0.00101871981973697	0.0103876800831752
FEV	2.10038998784444	1.02810642627778	-1.07228356156667	0.00028728672532301	0.00470147494278609
RRM2	3.52263431968889	4.62755918127778	1.10492486158889	4.0831848921578e-06	0.000369298704595455
C15orf48	6.04893207193333	7.16316199838889	1.11422992645555	0.000799948030686732	0.00875874330160938
PPP1R16B	3.11243148908889	2.08755583372222	-1.02487565536667	1.91247080095709e-06	0.000270667742524344
CD2	4.11573038222222	3.08358556722222	-1.032144815	4.06041944153988e-05	0.00139468564413342
SCN3B	2.29315582066667	1.26387539761111	-1.02928042305556	1.34579421450269e-07	6.23347411171928e-05
MGP	8.78403242453333	7.37527872561111	-1.40875369892222	0.000160962342883801	0.00327604448865366
RTN1	3.30382700033333	2.03454415133333	-1.269282849	3.72174851734594e-06	0.00035777940935618
NUF2	2.34679993813333	3.427531397	1.08073145886667	1.8605196779567e-08	4.06257761108117e-05
C7	6.88681457164444	4.95002619344444	-1.9367883782	1.60786951103603e-05	0.000830279914736004
MOXD1	5.10127674922222	3.95492314605556	-1.14635360316667	0.00211656584661476	0.0165991323578792
ABCA8	3.26619841693333	2.09582852961111	-1.17036988732222	0.000116345247905143	0.00263457350256313
CPE	7.08359177768889	6.02534548983333	-1.05824628785555	0.0047797567554486	0.0283063084103184
ITIH5	3.83216553015556	2.72073317544444	-1.11143235471111	3.46845835591407e-05	0.00124742084635639
PRPH	2.43451060091111	1.36199819055556	-1.07251241035556	3.73672301585816e-05	0.00131292251354088
LAMB3	7.26420836293333	8.43189398183333	1.1676856189	0.00279262378191406	0.0200333220654827
PLVAP	7.26047480631111	6.19302536161111	-1.0674494447	2.125710675541e-07	8.12287191891105e-05
ARHGEF15	3.52371030431111	2.50671722533333	-1.01699307897778	8.56839945527016e-07	0.000185082800103781
TMPRSS3	4.0314815048	5.04504933583333	1.01356783103333	0.00070739368710976	0.00816655023223012
SCEL	3.01680632602222	4.17943022894444	1.16262390292222	0.00528854631912261	0.0302527808711786
CCL21	6.46769689635556	4.53238191133333	-1.93531498502222	8.6879001465861e-05	0.00217339695156413
PLP1	2.26168597177778	1.08899029166667	-1.17269568011111	2.51652744491604e-05	0.00103400865579413
TEK	4.00293543746667	2.92094067694444	-1.08199476052222	1.97478492820043e-05	0.0009174646695302
MFAP4	7.24799138097778	5.70632380138889	-1.54166757958889	0.000101342338669494	0.00239786013399879
KRT16	4.54786505922222	5.994608005	1.44674294577778	0.0108862212361116	0.0497000870949719
SFRP4	6.99785343506667	5.45530033972222	-1.54255309534444	0.000959467878572515	0.00995618908620563
TGFB3	5.90052376191111	4.72670397133333	-1.17381979057778	0.00222704861741191	0.0171747921882649
CA12	3.4789261668	4.6273207935	1.1483946267	0.00136764514955035	0.0125476927436237
CXCL13	3.60450591053333	2.1158820775	-1.48862383303333	0.00350355596204076	0.023192660407013
SLC2A1	6.15121123271111	7.661137415	1.50992618228889	1.66674167059006e-05	0.000843581007780433
NES	4.90571169013333	3.89360924388889	-1.01210244624444	3.39028889679873e-06	0.00034318255488456
RAMP2	5.24959884464444	4.12746569755556	-1.12213314708889	1.91101541026345e-09	9.73662351529228e-06
AGR2	7.30036665151111	8.81828664822222	1.51791999671111	0.00144917917595065	0.0130451729707925
BHLHE22	2.89227688751111	1.81692328861111	-1.0753535989	0.000302102087761119	0.00489674486895939
GZMK	3.78813378675556	2.43156867555556	-1.3565651112	6.44310360740438e-05	0.00184424791459131
APOBEC2	3.40821569926667	2.07497264616667	-1.3332430531	0.000664862544680152	0.00786565324724158
CD8A	4.02605059213333	2.99440686511111	-1.03164372702222	0.00101871981973697	0.0103876800831752
INA	2.89323856353333	1.50815613533333	-1.3850824282	2.95722590776952e-05	0.00113152484983166
LGALS2	5.23759963548889	4.01043701594444	-1.22716261954444	0.00409773768876364	0.0257752759558651
HOXB9	2.42559318828889	3.45243649883333	1.02684331054444	0.00783442315187355	0.0397046279430992
GAD2	2.82170372971111	1.64609522472222	-1.17560850498889	0.000586692901156637	0.00723193628562838
PRELP	6.08856729184444	4.86802873822222	-1.22053855362222	0.00867672678892614	0.0426442987037737
GPX3	6.4426494818	5.03811714583333	-1.40453233596667	0.000144199925968611	0.00300695207152827
CTSG	2.68368880057778	1.40735847716667	-1.27633032341111	1.6942752530546e-07	6.99918844403772e-05
PRC1	3.52954193306667	4.53317503561111	1.00363310254444	3.47595918412164e-06	0.000347255138099995
HAND2	4.49900166662222	3.33946551527778	-1.15953615134444	0.00283100920258048	0.0200333220654827
KCNMB2	2.11083169513333	1.10926983011111	-1.00156186502222	0.000862184072778897	0.00923509709350066
MAD2L1	2.57157097806667	3.619459404	1.04788842593333	8.40107517648664e-08	4.93886284894609e-05
PLEK2	5.70800711508889	6.86507355044444	1.15706643535556	0.000134298817041702	0.0028830862619135
SERPING1	8.76297194066667	7.66133701661111	-1.10163492405556	2.33912069781872e-05	0.00101572329165225
ADH1B	3.85483670968889	2.45508125783333	-1.39975545185556	0.000910404388910517	0.00958369909400637
CD27	3.50761211602222	2.40369035372222	-1.1039217623	0.000234588587024851	0.00411674690318582
CXCL12	5.1174049696	3.57276335316667	-1.54464161643333	3.35022316669685e-06	0.00034318255488456
THBS4	6.42970482395556	4.44311870394444	-1.98658612001111	2.76933826894119e-05	0.00109096225362799
ALDH3A1	2.62595557577778	3.71839048405556	1.09243490827778	0.00409773768876364	0.0257752759558651
SASH3	4.86399551288889	3.82138096616667	-1.04261454672222	0.000178066594407574	0.00347605095213253
MS4A1	2.6222582372	1.18353129633333	-1.43872694086667	0.000190885020198904	0.00361546162793091
CCL19	5.90333400002222	3.33316169372222	-2.5701723063	5.88131241967942e-06	0.000463380723375257
INSM1	3.33094005944444	2.05507685344444	-1.275863206	0.00431480271467137	0.0267770034485391
ANKRD22	4.69303668471111	5.72874651355556	1.03570982884444	0.0014734017097477	0.0132242778235429
NOL4	2.14588214217778	1.10261589427778	-1.0432662479	0.000350612047300155	0.00526434689880439
BUB1	2.41050721571111	3.41075214483333	1.00024492912222	1.91247080095709e-06	0.000270667742524344
TNNT1	2.23116044875556	3.92671197805556	1.6955515293	7.62720972641405e-05	0.00204529650295156
S100P	7.29856237742222	8.99643984788889	1.69787747046667	0.000886053412099804	0.00946423927599267
ABCB1	3.63440713346667	2.58484399655556	-1.04956313691111	2.95722590776952e-05	0.00113152484983166
KCNA5	2.88697374291111	1.54474550338889	-1.34222823952222	1.84441986221521e-05	0.000900701520573786
CDC20	4.00016747911111	5.05737460166667	1.05720712255556	5.53398508586636e-05	0.00169512949974884
SERPINI2	2.70595181508889	1.33075460916667	-1.37519720592222	0.00389042446258409	0.0248081509848134
CCR7	3.51929350615556	2.14751937927778	-1.37177412687778	5.37316638570038e-06	0.000439191701633317
ITGA7	3.87338113475556	2.83059801733333	-1.04278311742222	5.88131241967942e-06	0.000463380723375257
CLEC14A	5.25246618682222	4.25058859566667	-1.00187759115556	1.06523244873422e-07	5.25228321900082e-05
TSPAN7	4.21680416766667	2.73269546777778	-1.48410869988889	1.09000009208695e-05	0.000655931157777521
HEYL	5.6784523232	4.44896678205556	-1.22948554114444	0.000122179510648601	0.0027503885423621
CHRDL1	3.50799486593333	2.05997467572222	-1.44802019021111	3.75366135699944e-05	0.00131292251354088
MIR7-3HG	3.4067252344	1.90391848061111	-1.50280675378889	0.00283100920258048	0.0200333220654827
CPLX2	2.9419054762	1.87909523133333	-1.06281024486667	0.00162551291236601	0.0139662534376135
CD3E	4.24027817493333	3.058615897	-1.18166227793333	0.000134298817041702	0.0028830862619135
NEUROD1	3.12106842711111	1.60041188027778	-1.52065654683333	0.000550829666110359	0.00694099871928841
CBLN4	2.37071654095556	1.17281165022222	-1.19790489073333	2.51652744491604e-05	0.00103400865579413
CHMP4C	4.55115547542222	5.66295237377778	1.11179689835556	1.52868289830881e-07	6.8723288531324e-05
NGFR	4.38072515473333	2.59480609066667	-1.78591906406667	1.57224214853104e-06	0.000255656608939329
FBLN5	5.9102687362	4.67358431822222	-1.23668441797778	7.87207777011925e-05	0.00209004983351658
CRNDE	2.60545247311111	3.64048465455556	1.03503218144444	7.03439649665113e-06	0.000512003573577679
FER1L4	2.84282680355556	3.96437999572222	1.12155319216667	0.000350612047300155	0.00526434689880439
COL14A1	5.91710479122222	4.22276898133333	-1.69433580988889	7.48830682995355e-05	0.00201157767831002
PLA2G1B	6.20435338353333	3.49073962361111	-2.71361375992222	0.00549168120996924	0.031200998819502
TMEM119	5.78970726104444	4.45053849444444	-1.3391687666	0.000399652841748957	0.00567195328331737
CRYBA2	3.52126791248889	2.09659309238889	-1.4246748201	0.00528854631912261	0.0302527808711786
HLA-DPB1	7.01465731711111	5.9970974825	-1.01755983461111	0.000190885020198904	0.00361546162793091
PLCXD3	3.10491758577778	2.07086637783333	-1.03405120794444	0.00246402273346096	0.0183272931780782
GPR35	3.21593721286667	4.34639831761111	1.13046110474444	6.44310360740438e-05	0.00184424791459131
SLCO2A1	5.37803175513333	4.27182598655556	-1.10620576857778	2.1138955666039e-05	0.000960861464390482
C6	4.53088557724444	2.89574513016667	-1.63514044707778	0.000959467878572515	0.00995618908620563
IGHG1	7.8206036524	6.34442514633333	-1.47617850606667	0.000850226776482277	0.00912620525177781
CD34	4.82157624893333	3.739846971	-1.08172927793333	6.60086969737321e-08	4.93886284894609e-05
ADAMTS1	5.25508046868889	4.08564585472222	-1.16943461396667	0.00283100920258048	0.0200333220654827
TOP2A	3.69036845202222	4.84414987722222	1.1537814252	1.28915737154627e-06	0.000231820828518644
FBLN1	6.7118272126	5.21584296494444	-1.49598424765556	7.48830682995355e-05	0.00201157767831002
MMRN1	3.03482476126667	1.95344599261111	-1.08137876865556	0.000399652841748957	0.00567195328331737
C3	8.99167372764444	7.40699343738889	-1.58468029025556	7.36014818924827e-05	0.00201157767831002
SFRP1	3.81742039366667	2.42076455477778	-1.39665583888889	0.000251079496848945	0.00432666303194602
CLRN3	3.60873223251111	4.83213917483333	1.22340694232222	0.00692126724412064	0.0366060795247003
LAMA2	4.86107967226667	3.81118531016667	-1.0498943621	0.0019263340749308	0.0154724205650643
ELN	5.78799969042222	4.640219796	-1.14777989442222	0.000154767662609111	0.00317107737664914
TFF2	6.87484357364444	8.20547529094445	1.3306317173	0.0103951146320387	0.0481482809547611
CPXM2	4.40638023715556	3.34766469683333	-1.05871554032222	0.000144199925968611	0.00300695207152827
RAB27B	2.64247082824444	3.82809256	1.18562173175556	1.18786539870569e-05	0.000687747068909715
PTPRN	3.86513305693333	2.41352302083333	-1.4516100361	0.000485020098342918	0.00642420468212435
TNS4	3.97290997566667	4.99021407405556	1.01730409838889	0.00821829578182258	0.0411722881105074
CR2	2.93107884017778	1.59613694361111	-1.33494189656667	0.00903575510387852	0.0439006728425884
NQO1	6.58249779302222	7.87895981744444	1.29646202442222	1.96829149614744e-05	0.0009174646695302
FABP4	4.30141561782222	2.85029915438889	-1.45111646343333	0.000799948030686732	0.00875874330160938
RBP5	3.85711341617778	2.85468478616667	-1.00242863001111	5.00902403645629e-06	0.000418376679766308
MZB1	3.77469341391111	2.71645016766667	-1.05824324624444	0.00556045278274933	0.031200998819502
ABCC8	3.90262599133333	2.39734956238889	-1.50527642894444	0.00129027054209195	0.0120717788580542
CCNB2	3.26779364622222	4.44538344272222	1.1775897965	1.91247080095709e-06	0.000270667742524344
TMOD1	3.64987955533333	2.60929538794444	-1.04058416738889	5.97259900026131e-05	0.00175222986024941
PTGIS	5.81228450515556	4.76440275211111	-1.04788175304444	0.000710660970665334	0.00817209532645252
PTK6	4.55660622573333	5.79691721133333	1.2403109856	0.000404060698944608	0.00571329119645544
PTPRR	2.28059915466667	3.58349857344444	1.30289941877778	6.4338696586269e-06	0.000494179385588503
IFI27	7.14562317657778	8.18186830216667	1.03624512558889	0.00201087939535834	0.0160507598172397
CCDC80	6.45756841228889	5.10174635366667	-1.35582205862222	0.000268625422781979	0.00450706870167129
KCNK16	3.91624365057778	2.38982238161111	-1.52642126896667	0.0017207255037766	0.0145150603340096
SRPX	5.37082233468889	4.20983493838889	-1.1609873963	0.00129027054209195	0.0120717788580542
H19	5.7986402944	4.6928532825	-1.1057870119	0.00454576308273963	0.0275532915079911
C16orf89	3.26016005682222	1.9611170405	-1.29904301632222	3.39028889679873e-06	0.00034318255488456
CCL5	5.67917184033333	4.67625969238889	-1.00291214794444	0.00182092371250246	0.0150042150650135
AQP1	7.65957114911111	6.27389955405556	-1.38567159505556	2.58938841970579e-05	0.00105543471987208
APOH	3.43362263593333	1.98844455316667	-1.44517808276667	0.00203719162875008	0.0160507598172397
RASD1	4.93998115513333	3.62882890655556	-1.31115224857778	0.00136764514955035	0.0125476927436237
SERPINF1	8.12021312253333	7.004551123	-1.11566199953333	0.00112999934611507	0.011209874888086
SYNPO2	3.57463830757778	2.55591257361111	-1.01872573396667	0.00861854729079034	0.0424812948531862
TCEAL2	2.90899426793333	1.68589677011111	-1.22309749782222	0.000190885020198904	0.00361546162793091
ISL1	3.92675416951111	2.85099853911111	-1.0757556304	0.000454876811729691	0.00614204246226884
SVOP	2.23669197186667	1.13735470844444	-1.09933726342222	0.000251079496848945	0.00432666303194602
SNAP25	3.50188145404444	2.33311773822222	-1.16876371582222	0.000426450387991056	0.00589867207719633
SLC7A2	4.59685459086667	3.35243144161111	-1.24442314925556	0.000134298817041702	0.0028830862619135
KCNN4	5.21464937193333	6.39240261827778	1.17775324634444	0.00203719162875008	0.0160507598172397
SST	7.97965609077778	5.00792125088889	-2.97173483988889	0.000122179510648601	0.0027503885423621
S100A14	6.87306434846667	8.35386875766667	1.4808044092	0.00108126250869092	0.010759829065977
CLIC3	4.21483384053333	5.33190821988889	1.11707437935556	0.00431480271467137	0.0267770034485391
S1PR1	4.70590593957778	3.68540390627778	-1.0205020333	6.99148830216308e-07	0.00016191651317964
SLIT3	3.45914176611111	2.38505195077778	-1.07408981533333	2.51652744491604e-05	0.00103400865579413
CKS2	5.27861697968889	6.29284509227778	1.01422811258889	1.40852991685673e-05	0.000763453183657983
TMPRSS4	5.30587934057778	6.40458733388889	1.09870799331111	0.000268625422781979	0.00450706870167129
GFRA3	2.45118747444444	1.33175484244444	-1.119432632	2.55345475836228e-06	0.00031223644785254
AOX1	3.63972240173333	2.31188746361111	-1.32783493812222	2.51652744491604e-05	0.00103400865579413
CHGA	6.05794246611111	4.05138025838889	-2.00656220772222	0.00144917917595065	0.0130451729707925
PBK	2.4269776866	3.59858447083333	1.17160678423333	1.28915737154627e-06	0.000231820828518644
ADAMTS8	2.94694207535556	1.71827626311111	-1.22866581224444	9.99667690596742e-06	0.000618620269261992
ESPN	2.51882533242222	3.76965333766667	1.25082800524444	2.32036892875934e-06	0.000295556992300721
OASL	3.98801426033333	5.068020832	1.08000657166667	0.0019263340749308	0.0154724205650643
NRCAM	3.23563416524444	1.99819134505556	-1.23744282018889	6.94759904094536e-05	0.00192729675754718
HMMR	2.87321308017778	3.99839060194444	1.12517752176667	8.40107517648664e-08	4.93886284894609e-05
MAP1B	4.924326662	3.81220171905556	-1.11212494294444	2.95722590776952e-05	0.00113152484983166
SCGN	4.87519365635556	3.09782753277778	-1.77736612357778	0.00144917917595065	0.0130451729707925
APLNR	5.36689361533333	3.81963316566667	-1.54726044966667	5.16643829232583e-08	4.93886284894609e-05
TRIP13	2.71886206168889	3.83756246033333	1.11870039864444	1.18786539870569e-05	0.000687747068909715
DQX1	2.35044415657778	3.38772051027778	1.0372763537	0.00283100920258048	0.0200333220654827
PPP1R1A	3.46821057493333	1.94892018188889	-1.51929039304444	0.000404060698944608	0.00571329119645544
IGFBP5	8.09970480995556	6.97675237455556	-1.1229524354	0.0031513176656134	0.0215516288675171
MEOX1	3.41633484964444	2.30251172477778	-1.11382312486667	0.00129027054209195	0.0120717788580542
CLU	7.54773736713333	6.40468493322222	-1.14305243391111	3.20341736548669e-05	0.00119134390344195
SYT4	3.20173093	1.59772528633333	-1.60400564366667	0.000211463824069427	0.0038776089987121
GJB6	1.86592896197778	3.2461686255	1.38023966352222	0.000134298817041702	0.0028830862619135
MMP13	1.60818193808889	2.85429028988889	1.2461083518	0.000166042389894499	0.00330626666122579
SELP	3.75691650882222	2.46273402783333	-1.29418248098889	2.13734313308972e-05	0.000960861464390482
HSPB8	4.08298714991111	3.02548422838889	-1.05750292152222	4.39021269704933e-05	0.00145879132770433
IFNE	1.52468102715556	2.65006309516667	1.12538206801111	4.39021269704933e-05	0.00145879132770433
VIP	3.13699421664444	1.43184449005556	-1.70514972658889	2.51652744491604e-05	0.00103400865579413
KIF1A	2.98819532513333	1.82935030755556	-1.15884501757778	8.06757868351181e-05	0.00209004983351658
MAL2	7.25332502313333	8.26764196677778	1.01431694364444	4.83052264034718e-06	0.000412033184279076
STYK1	2.66550584475556	3.89399331072222	1.22848746596667	3.47595918412164e-06	0.000347255138099995
OGN	4.07586542097778	2.66933405933333	-1.40653136164444	0.000838912162790433	0.00912620525177781
AFAP1-AS1	3.07837803162222	4.45898006411111	1.38060203248889	0.000307126739334633	0.00490536281162995
THBS1	6.9678816232	5.80513137933333	-1.16275024386667	0.00240492883575867	0.0178964640966754
CDCA8	3.37612636951111	4.41341120627778	1.03728483676667	4.47708318044887e-06	0.00038662269159978
SULT1B1	2.61484373248889	3.80310998672222	1.18826625423333	0.0047797567554486	0.0283063084103184
FAM107A	3.17710927811111	2.11893359233333	-1.05817568577778	1.42415238007004e-06	0.000247365558288302
C19orf33	7.19689797768889	8.53137281211111	1.33447483442222	0.0041306899689927	0.0259107366403214
PCSK2	3.94920986228889	2.052797637	-1.89641222528889	0.000374400149585107	0.00547627395828551
NUSAP1	4.2733122582	5.29434593588889	1.02103367768889	2.3780480313818e-07	8.45313119992345e-05
LYPD3	3.2131415992	4.26386475633333	1.05072315713333	0.00268203196295927	0.0193829118457837
SVEP1	3.54372176246667	2.49958146066667	-1.0441403018	9.35190009864206e-05	0.00227617504789401
RAD51AP1	2.53611995515556	3.57443237716667	1.03831242201111	6.99148830216308e-07	0.00016191651317964
PPARG	3.95189070413333	5.02706468433333	1.0751739802	0.000454876811729691	0.00614204246226884
MUC4	2.62806144857778	3.6581111535	1.03004970492222	0.0108862212361116	0.0497000870949719
FBLN2	6.24603796955556	5.22247611688889	-1.02356185266667	0.00614154866312901	0.0335023452233858
SLC30A8	4.280812141	2.37018447138889	-1.91062766961111	0.00162551291236601	0.0139662534376135
BEX1	4.96596656048889	3.12032591338889	-1.8456406471	1.29383739098805e-05	0.000729752934363555
SCARA5	2.93731275208889	1.28592902327778	-1.65138372881111	1.53259800105331e-05	0.000796794572996593
SLC39A4	4.09237129322222	5.31317880633333	1.22080751311111	0.000100623547431938	0.00239568679516694
RAMP3	5.11585118937778	3.914126824	-1.20172436537778	3.12693699164941e-08	4.34502108339648e-05
CEP55	3.63388164651111	4.66671134938889	1.03282970287778	4.47708318044887e-06	0.00038662269159978
RAI2	5.17996576855556	4.15762767155556	-1.022338097	3.72174851734594e-06	0.00035777940935618
SLC22A17	4.91940698226667	3.71601383255556	-1.20339314971111	4.06041944153988e-05	0.00139468564413342
NKX2-2	3.47039181471111	1.82361524816667	-1.64677656654444	0.000454876811729691	0.00614204246226884
TTR	7.75635836446667	5.188108648	-2.56824971646667	0.00240492883575867	0.0178964640966754
GPRC5A	6.96373609033333	7.99367007716667	1.02993398683333	0.00265602682395243	0.0193829118457837
CRYAB	5.35311977788889	4.248293724	-1.10482605388889	4.9061196950469e-06	0.000412033184279076
TMED6	3.14681356244444	2.12079645355556	-1.02601710888889	0.00431480271467137	0.0267770034485391
SEZ6L	2.72193875557778	1.30680377788889	-1.41513497768889	8.06757868351181e-05	0.00209004983351658
INMT	5.17396817033333	3.93011177638889	-1.24385639394444	9.99667690596742e-06	0.000618620269261992
SDR16C5	4.02453407642222	5.44343223961111	1.41889816318889	0.000219095235850732	0.00392599141849758
HSPB6	6.16035435744444	4.65103186772222	-1.50932248972222	0.000381397610514105	0.00556796798157411
IAPP	3.61732639093333	1.51956117872222	-2.09776521221111	0.000328211945770737	0.00504700160070997
ADCYAP1	2.95356712808889	1.82831906394444	-1.12524806414444	5.97259900026131e-05	0.00175222986024941
CD79B	3.51546225855556	2.23275460677778	-1.28270765177778	5.09955059745604e-07	0.000134390742900199
CRABP2	5.69462318706667	6.75514495972222	1.06052177265556	0.00746636654389291	0.0383866170949893
